# Supplementary material for: Sexual signaling pattern correlates with habitat pattern in visually ornamented fishes
Source: Nat Commun. 2020 May 22;11:2561. doi: 10.1038/s41467-020-16389-0 (PMC7244530; doi:10.1038/s41467-020-16389-0)
Supplement: Supplementary file 4 — Source Data [file 41467_2020_16389_MOESM4_ESM.xlsx]

## Sheet: Figure 3
Figure 3
	habitat	hab_slope
	bedrock	-2.76402
	bedrock	-3.01102
	bedrock	-2.18965
	bedrock	-2.38641
	bedrock	-3.4182
	bedrock	-0.717663
	bedrock	-2.43955
	bedrock	-2.94148
	bedrock	-2.44697
	bedrock	-3.05768
	bedrock	-2.24539
	bedrock	-2.00433
	bedrock	-2.51921
	bedrock	-2.04617
	bedrock	-2.50988
	bedrock	-2.32769
	bedrock	-2.4418
	bedrock	-2.05449
	bedrock	-2.53123
	bedrock	-2.40674
	bedrock	-2.23159
	bedrock	-0.962499
	bedrock	-1.70754
	bedrock	-2.73047
	bedrock	-2.66312
	bedrock	-3.39111
	bedrock	-2.64884
	bedrock	-2.64816
	bedrock	-2.25127
	bedrock	-0.190045
	bedrock	-2.26486
	bedrock	-2.52882
	bedrock	-2.13264
	bedrock	-2.59537
	bedrock	-2.55903
	bedrock	-2.19885
	bedrock	-2.53807
	bedrock	-2.30688
	bedrock	-2.55759
	bedrock	-0.263253
	bedrock	-1.82507
	bedrock	-2.17593
	bedrock	-2.7447
	bedrock	-2.24561
	bedrock	-2.43319
	bedrock	-3.02382
	bedrock	-2.01371
	bedrock	-2.06209
	bedrock	-0.231856
	bedrock	-2.59255
	bedrock	-2.72252
	bedrock	-2.94362
	bedrock	-2.56352
	bedrock	-2.43431
	bedrock	-2.20322
	bedrock	-2.45643
	bedrock	-2.15651
	bedrock	-1.26663
	bedrock	-1.15128
	bedrock	-0.750961
	bedrock	-0.552306
	bedrock	-2.10151
	bedrock	-0.59348
	bedrock	-2.50339
	bedrock	-0.552535
	bedrock	-1.42717
	bedrock	-2.51459
	bedrock	-2.81785
	bedrock	-2.71597
	bedrock	-2.25064
	bedrock	-2.54814
	bedrock	-2.92973
	bedrock	-2.31743
	bedrock	-0.62623
	bedrock	-2.49855
	bedrock	-0.188317
	bedrock	-2.95292
	bedrock	-2.48863
	bedrock	-0.26722
	bedrock	-2.50389
	bedrock	-1.35167
	bedrock	-2.00016
	bedrock	-1.07854
	bedrock	-2.92324
	bedrock	-2.63785
	bedrock	-2.11838
	bedrock	-1.4087
	bedrock	-0.724722
	bedrock	-2.35588
	bedrock	-2.1358
	bedrock	-3.27804
	bedrock	-3.67666
	bedrock	-2.26025
	bedrock	-1.96275
	bedrock	-2.61815
	bedrock	-2.9216
	bedrock	-3.06266
	bedrock	-2.86514
	bedrock	-3.04141
	bedrock	-2.45654
	bedrock	-2.57853
	bedrock	-2.59186
	bedrock	-2.64332
	bedrock	-2.59592
	bedrock	-2.19498
	bedrock	-2.22124
	bedrock	-0.690089
	bedrock	-2.67632
	bedrock	-2.71734
	bedrock	-1.7216
	bedrock	-2.67754
	bedrock	-2.72361
	bedrock	-1.94248
	bedrock	-1.83007
	bedrock	-2.07187
	bedrock	-2.90398
	bedrock	-3.11919
	bedrock	-2.73439
	bedrock	-2.2949
	bedrock	-2.22159
	bedrock	-1.10711
	bedrock	-0.594509
	bedrock	-1.86805
	bedrock	-2.69649
	bedrock	-1.37285
	bedrock	-2.2777
	bedrock	-2.64411
	bedrock	-2.39093
	bedrock	-2.80488
	bedrock	-2.84734
	bedrock	-2.51542
	bedrock	-2.53614
	bedrock	-1.56707
	bedrock	-2.37006
	bedrock	-2.26497
	bedrock	-2.28047
	bedrock	-2.13772
	bedrock	-2.67052
	bedrock	-2.35491
	bedrock	-0.89952
	bedrock	-2.59642
	bedrock	-2.10085
	bedrock	-2.2154
	bedrock	-2.69938
	bedrock	-3.47275
	bedrock	-3.61855
	bedrock	-1.57854
	bedrock	-1.59105
	bedrock	-2.76739
	bedrock	-3.26343
	bedrock	-2.35977
	bedrock	-0.618827
	bedrock	-1.83866
	bedrock	-2.57206
	bedrock	-2.48963
	bedrock	-2.49857
	bedrock	-2.32258
	bedrock	-0.466548
	bedrock	-0.237266
	bedrock	-1.62013
	bedrock	-2.27642
	bedrock	-2.18298
	bedrock	-2.77026
	bedrock	-2.22243
	bedrock	-2.4915
	bedrock	-2.13073
	bedrock	-3.31777
	bedrock	-2.5706
	bedrock	-2.51825
	bedrock	-2.31289
	bedrock	-3.20982
	bedrock	-3.27616
	bedrock	-0.519094
	bedrock	-2.43385
	bedrock	-3.20449
	bedrock	-2.78551
	bedrock	-1.43397
	bedrock	-1.75275
	bedrock	-1.92108
	bedrock	-3.52425
	bedrock	-2.14276
	bedrock	-2.72521
	bedrock	-2.17755
	bedrock	-2.07976
	bedrock	-3.00251
	bedrock	-2.17985
	bedrock	-2.08204
	bedrock	-2.58279
	bedrock	-1.69968
	bedrock	-2.75744
	bedrock	-3.5524
	bedrock	-2.1731
	bedrock	-1.10892
	bedrock	-2.64938
	bedrock	-0.717231
	bedrock	-2.57701
	bedrock	-2.50479
	bedrock	-2.39108
	bedrock	-2.73805
	bedrock	-2.58424
	bedrock	-1.95366
	bedrock	-2.4609
	bedrock	-2.36816
	bedrock	-2.37361
	bedrock	-2.6029
	bedrock	-2.76818
	bedrock	-2.7295
	bedrock	-2.31977
	bedrock	-2.1941
	bedrock	-2.06588
	bedrock	-2.13437
	bedrock	-2.7114
	bedrock	-2.47741
	bedrock	-2.64297
	bedrock	-2.86018
	bedrock	-2.05888
	bedrock	-0.531133
	bedrock	-0.623764
	bedrock	-2.15645
	bedrock	-2.69102
	bedrock	-1.51273
	bedrock	-0.901483
	bedrock	-0.983622
	bedrock	-1.21879
	bedrock	-1.98992
	bedrock	-2.09701
	bedrock	-2.7205
	bedrock	-2.61654
	bedrock	-1.64497
	bedrock	-0.209602
	bedrock	-2.17774
	bedrock	-1.98659
	sand	-1.44178
	sand	-2.14179
	sand	-1.39704
	sand	-0.957458
	sand	-1.78305
	sand	-0.800679
	sand	-0.891301
	sand	-1.62309
	sand	-1.85231
	sand	-2.47817
	sand	-2.14999
	sand	-1.27256
	sand	-2.33427
	sand	-0.6769
	sand	-1.69565
	sand	-2.04922
	sand	-0.526265
	sand	-1.74957
	sand	-0.129769
	sand	-1.74437
	sand	-2.61924
	sand	-3.46412
	sand	-2.57371
	sand	-0.407704
	sand	-2.35508
	sand	-1.15191
	sand	-1.87239
	sand	-1.4099
	sand	-2.69627
	sand	-2.43139
	sand	-1.53062
	sand	-0.813942
	sand	-1.47282
	sand	-2.25638
	sand	-1.33266
	sand	-1.74039
	sand	-1.87169
	sand	-2.23236
	sand	-1.5659
	sand	-1.9509
	sand	-1.48607
	sand	-2.4905
	sand	-2.21188
	sand	-1.48059
	sand	-0.619187
	sand	-1.47115
	sand	-2.84032
	sand	-2.86102
	sand	-0.253492
	sand	-2.30198
	sand	-3.50092
	sand	-2.78371
	sand	-0.73495
	sand	-2.09018
	sand	-2.20355
	sand	-1.42374
	sand	-1.42182
	sand	-1.20117
	sand	-0.548302
	sand	-1.82793
	sand	-1.95021
	sand	-0.761057
	sand	-0.769693
	sand	-2.29696
	sand	-1.91119
	sand	-2.06026
	sand	-3.08874
	sand	-2.79487
	sand	-2.09254
	sand	-0.133751
	sand	-0.374121
	sand	-1.69726
	sand	-1.11666
	sand	-0.819866
	sand	-2.24214
	sand	-0.230421
	sand	-2.88933
	sand	-1.5909
	sand	-0.139184
	sand	-1.75343
	sand	-2.73311
	sand	-2.65136
	sand	-2.75172
	sand	-2.82725
	sand	-3.00818
	sand	-2.25101
	sand	-2.85909
	sand	-1.84763
	sand	-1.62985
	sand	-2.8027
	sand	-0.15335
	sand	-2.45669
	sand	-0.937201
	sand	-0.633529
	sand	-2.41428
	sand	-2.6028
	sand	-1.44987
	sand	-0.959067
	sand	-1.90147
	sand	-3.50263
	sand	-2.21964
	sand	-3.44705
	sand	-1.1459
	sand	-2.20582
	sand	-1.68015
	sand	-2.14205
	sand	-2.34456
	sand	-1.50207
	sand	-1.44978
	sand	-1.65532
	sand	-3.41885
	sand	-3.72552
	sand	-2.95307
	sand	-2.91187
	sand	-1.81682
	sand	-1.70962
	sand	-2.96172
	sand	-0.583663
	sand	-1.49356
	sand	-2.43832
	sand	-2.64939
	sand	-2.12701
	sand	-2.26376
	sand	-2.25247
	sand	-2.21176
	sand	-1.18731
	sand	-1.23478
	sand	-0.498001
	sand	-2.98396
	sand	-2.55602
	sand	-2.77658
	sand	-4.69486
	sand	-2.66581
	sand	-2.59956
	sand	-1.02243
	sand	-2.15448
	sand	-2.27492
	sand	-0.465952
	sand	-1.28348
	sand	-2.20808
	sand	-2.03407
	sand	-1.91306
	sand	-0.982681
	sand	-2.35802
	sand	-0.966962
	sand	-0.0732479
	sand	-1.44929
	sand	-1.95753
	sand	-0.339453
	sand	-2.61017
	sand	-1.63635
	sand	-2.22327
	sand	-1.84098
	sand	-0.420209
	sand	-1.36444
	sand	-2.63413
	sand	-2.19245
	sand	-2.19533
	sand	-0.229505
	sand	-0.158034
	sand	-0.240629
	sand	-0.190516
	sand	-0.21218
	sand	-0.802051
	sand	-3.19697
	sand	-2.91323
	sand	-1.8269
	sand	-1.8077
	sand	-1.16057
	sand	-0.888992
	sand	-2.21281
	sand	-1.55688
	sand	-1.44263
	sand	-1.07563
	sand	-1.93179
	sand	-1.95547
	sand	-3.13184
	sand	-3.17348
	sand	-1.41349
	sand	-1.39474
	sand	-2.45489
	sand	-1.85605
	sand	-1.96111
	sand	-1.87333
	sand	-2.70325
	sand	-1.78673
	sand	-0.0575576
	sand	-0.0351868
	sand	-2.56531
	sand	-3.29411
	sand	-1.74216
	sand	-1.94202
	sand	-0.046959
	sand	-2.70461
	sand	-2.59126
	sand	-1.83559
	sand	-0.92509
	sand	-2.51603
	sand	-1.23751
	sand	-1.3639
	sand	-1.81756
	sand	-0.796486
	sand	-1.63428
	sand	-2.10585
	sand	-2.3561
	sand	-1.08524
	sand	-0.832309
	sand	-0.573754
	sand	-2.45319
	sand	-2.67472
	sand	-1.88506
	sand	-0.892011
	sand	-0.697416
	sand	-1.75424
	sand	-2.26302
	sand	-2.57882
	sand	-1.95259
	sand	-2.90079
	sand	-2.46046
	sand	-1.10069
	detritus	-2.68015
	detritus	-2.44329
	detritus	-2.22823
	detritus	-2.42959
	detritus	-2.12223
	detritus	-2.26454
	detritus	-2.58105
	detritus	-1.93873
	detritus	-1.94084
	detritus	-1.82162
	detritus	-2.34561
	detritus	-1.90965
	detritus	-2.17553
	detritus	-2.67454
	detritus	-2.11578
	detritus	-2.21743
	detritus	-2.93249
	detritus	-1.87031
	detritus	-2.19886
	detritus	-2.0903
	detritus	-3.11044
	detritus	-2.45326
	detritus	-1.83038
	detritus	-2.81266
	detritus	-2.02355
	detritus	-2.30512
	detritus	-2.73774
	detritus	-2.4848
	detritus	-2.05529
	detritus	-2.08059
	detritus	-0.927118
	detritus	-1.15092
	detritus	-1.83272
	detritus	-2.17638
	detritus	-2.2619
	detritus	-1.49073
	detritus	-3.07687
	detritus	-2.9556
	detritus	-0.616908
	detritus	-1.14026
	detritus	-0.781448
	detritus	-0.696332
	detritus	-2.31606
	detritus	-0.716509
	detritus	-2.68106
	detritus	-2.20347
	detritus	-2.00181
	detritus	-2.49077
	detritus	-2.55793
	detritus	-2.18242
	detritus	-2.60693
	detritus	-2.39518
	detritus	-3.34499
	detritus	-2.22479
	detritus	-1.51862
	detritus	-1.91863
	detritus	-2.52387
	detritus	-3.55478
	detritus	-2.24165
	detritus	-2.30756
	detritus	-1.31885
	detritus	-2.46712
	detritus	-2.12572
	detritus	-0.490826
	detritus	-1.29758
	detritus	-1.00459
	detritus	-2.19159
	detritus	-2.50267
	detritus	-1.95854
	detritus	-2.55936
	detritus	-2.29307
	detritus	-2.40518
	detritus	-1.94243
	detritus	-2.71882
	detritus	-2.51035
	detritus	-2.51644
	detritus	-1.64677
	detritus	-0.874496
	detritus	-1.18507
	detritus	-2.40858
	detritus	-1.32667
	detritus	-2.55912
	detritus	-1.84547
	detritus	-2.7172
	detritus	-1.55877
	detritus	-0.473468
	detritus	-3.41558
	detritus	-2.6758
	detritus	-2.46612
	detritus	-1.92667
	detritus	-2.8201
	detritus	-2.42995
	detritus	-2.79144
	detritus	-1.33925
	detritus	-1.14457
	detritus	-1.04608
	detritus	-3.19712
	detritus	-1.3782
	detritus	-0.413546
	detritus	-1.45553
	detritus	-3.1752
	detritus	-0.87825
	detritus	-1.68674
	detritus	-1.58379
	detritus	-3.07011
	detritus	-2.87723
	detritus	-3.42402
	detritus	-3.08032
	detritus	-2.82347
	detritus	-2.42573
	detritus	-2.61273
	detritus	-3.21781
	detritus	-2.63996
	detritus	-2.83178
	detritus	-2.03498
	detritus	-2.13884
	detritus	-2.23633
	detritus	-2.35235
	detritus	-1.4293
	detritus	-2.07718
	detritus	-1.95309
	detritus	-2.86041
	detritus	-1.41309
	detritus	-0.816822
	detritus	-2.82009
	detritus	-2.95815
	detritus	-2.61572
	detritus	-1.34646
	detritus	-1.95701
	detritus	-2.13423
	detritus	-1.51589
	detritus	-2.42642
	detritus	-3.19384
	detritus	-1.20336
	detritus	-0.953033
	detritus	-2.01053
	detritus	-1.80572
	detritus	-0.385848
	detritus	-2.66684
	detritus	-2.44277
	detritus	-2.63198
	detritus	-2.75711
	detritus	-2.71188
	detritus	-1.21426
	detritus	-2.16314
	detritus	-2.84167
	detritus	-2.28046
	detritus	-2.58372
	detritus	-2.26713
	detritus	-0.962729
	detritus	-1.79349
	detritus	-1.76216
	detritus	-2.32321
	detritus	-0.651157
	detritus	-1.27986
	detritus	-0.443057
	detritus	-2.45517
	detritus	-2.96837
	detritus	-0.394472
	detritus	-0.412057
	detritus	-1.32769
	detritus	-0.510194
	detritus	-1.99201
	detritus	-2.28877
	detritus	-0.771041
	detritus	-0.422662
	detritus	-2.54616
	detritus	-3.05482
	detritus	-1.65604
	detritus	-0.447847
	detritus	-2.7553
	detritus	-2.33548
	detritus	-3.17635
	detritus	-1.1243
	detritus	-1.07193
	detritus	-0.768518
	detritus	-2.86051
	detritus	-1.13984
	detritus	-2.30172
	detritus	-1.7737
	detritus	-1.68721
	detritus	-1.39352
	detritus	-1.68243
	detritus	-2.01545
	detritus	-0.550657
	detritus	-0.671628
	detritus	-2.29286
	detritus	-2.0924
	detritus	-2.39091
	detritus	-1.13273
	detritus	-2.45725
	detritus	-2.79063
	detritus	-1.95096
	detritus	-0.545793
	detritus	-2.41146
	detritus	-3.12429
	detritus	-2.45793
	detritus	-2.12078
	detritus	-1.0252
	detritus	-1.02709
	detritus	-0.822976
	detritus	-1.94194
	detritus	-2.26625
	detritus	-2.35486
	detritus	-0.565829
	detritus	-1.04956
	detritus	-2.91997
	detritus	-2.54253
	detritus	-2.85315
	detritus	-2.59098
	detritus	-0.698109
	detritus	-2.26335
	detritus	-1.46711
	detritus	-0.456238
	detritus	-0.554824
	detritus	-2.29163
	detritus	-0.923482
	detritus	-1.97043
	detritus	-2.87586
	detritus	-2.53695
	detritus	-1.44742
	detritus	-0.747166
	detritus	-2.41102
	detritus	-3.60426
	detritus	-1.64904
	detritus	-1.79241
	detritus	-1.25634
	detritus	-1.54565
	detritus	-2.39329
	detritus	-2.6522
	detritus	-2.41751
	detritus	-2.12665
	detritus	-2.43549
	detritus	-1.60529
	detritus	-0.780453
	detritus	-0.910922
	detritus	-0.835632
	detritus	-0.690723
	detritus	-1.73247
	detritus	-0.550874
	detritus	-2.66861
	detritus	-2.65436
	detritus	-2.53768
	detritus	-3.07458
	detritus	-1.96272
	detritus	-1.65995
	boulder	-2.31797
	boulder	-2.45336
	boulder	-2.00747
	boulder	-2.79935
	boulder	-1.82459
	boulder	-2.05561
	boulder	-2.24821
	boulder	-2.01891
	boulder	-3.87017
	boulder	-2.53208
	boulder	-2.08395
	boulder	-2.57768
	boulder	-2.33622
	boulder	-2.59191
	boulder	-3.0777
	boulder	-3.51887
	boulder	-2.34397
	boulder	-3.47278
	boulder	-2.90708
	boulder	-2.41196
	boulder	-2.75149
	boulder	-3.09109
	boulder	-2.76391
	boulder	-2.60979
	boulder	-3.19616
	boulder	-3.01056
	boulder	-3.14538
	boulder	-2.4132
	boulder	-2.58686
	boulder	-2.44907
	boulder	-2.61375
	boulder	-2.18021
	boulder	-2.9056
	boulder	-2.97144
	boulder	-4.12369
	boulder	-3.48736
	boulder	-1.66754
	boulder	-1.72885
	boulder	-2.75059
	boulder	-3.69046
	boulder	-3.07956
	boulder	-2.61196
	boulder	-1.80897
	boulder	-2.65055
	boulder	-2.28577
	boulder	-2.91331
	boulder	-2.74681
	boulder	-2.72364
	boulder	-3.78677
	boulder	-3.25756
	boulder	-1.80594
	boulder	-3.5582
	boulder	-2.49588
	boulder	-3.63328
	boulder	-3.03485
	boulder	-2.75299
	boulder	-4.0517
	boulder	-3.27268
	boulder	-2.67175
	boulder	-3.60905
	boulder	-2.18888
	boulder	-3.79866
	boulder	-1.8431
	boulder	-2.18205
	boulder	-2.51962
	boulder	-2.25894
	boulder	-3.39117
	boulder	-2.40945
	boulder	-2.2265
	boulder	-1.74045
	boulder	-2.54009
	boulder	-3.09531
	boulder	-2.36668
	boulder	-2.63305
	boulder	-1.99763
	boulder	-3.34142
	boulder	-3.37613
	boulder	-2.53632
	boulder	-2.22637
	boulder	-2.57559
	boulder	-3.8431
	boulder	-2.64691
	boulder	-2.36359
	boulder	-2.3257
	boulder	-2.72661
	boulder	-3.33236
	boulder	-2.78534
	boulder	-2.95775
	boulder	-2.66494
	boulder	-2.89726
	boulder	-2.68271
	boulder	-3.17674
	boulder	-2.44902
	boulder	-2.4135
	boulder	-2.2045
	boulder	-1.1715
	boulder	-2.9868
	boulder	-1.61493
	boulder	-3.23943
	boulder	-1.62099
	boulder	-2.55707
	boulder	-2.59765
	boulder	-1.94203
	boulder	-2.4462
	boulder	-2.93036
	boulder	-3.30597
	boulder	-2.47436
	boulder	-3.81825
	boulder	-3.76683
	boulder	-3.56418
	boulder	-2.48099
	boulder	-2.8868
	boulder	-2.34048
	boulder	-3.16396
	boulder	-2.00028
	boulder	-1.98162
	boulder	-1.84043
	boulder	-2.81621
	boulder	-2.57953
	boulder	-2.73161
	boulder	-2.5359
	boulder	-2.28334
	boulder	-3.30703
	boulder	-3.15413
	boulder	-3.90366
	boulder	-2.77839
	boulder	-2.81921
	boulder	-2.19119
	boulder	-2.70092
	boulder	-2.28576
	boulder	-3.08335
	boulder	-2.46425
	boulder	-2.50904
	boulder	-3.16273
	boulder	-2.88803
	boulder	-2.54162
	boulder	-3.04028
	boulder	-1.78956
	boulder	-4.18355
	boulder	-2.30846
	boulder	-3.45939
	boulder	-2.6132
	boulder	-2.70265
	boulder	-3.1134
	boulder	-3.01013
	boulder	-3.92429
	boulder	-3.11227
	boulder	-1.68969
	boulder	-2.31148
	boulder	-2.7839
	boulder	-3.69126
	boulder	-2.99977
	boulder	-3.13647
	boulder	-3.7721
	boulder	-2.33913
	boulder	-2.42653
	boulder	-1.98436
	boulder	-2.10075
	boulder	-2.5549
	boulder	-3.56799
	boulder	-2.68936
	boulder	-2.91845
	boulder	-3.11098
	boulder	-2.28193
	boulder	-2.45425
	boulder	-2.55419
	boulder	-2.44592
	boulder	-1.74041
	boulder	-3.46346
	boulder	-3.47904
	boulder	-2.84602
	boulder	-2.52671
	boulder	-2.68315
	boulder	-1.93719
	boulder	-3.49663
	boulder	-2.60083
	boulder	-3.27841
	boulder	-3.84209
	boulder	-2.22723
	boulder	-2.82645
	boulder	-2.53153
	boulder	-2.70857
	boulder	-2.14385
	boulder	-3.12209
	boulder	-2.89195
	boulder	-2.08012
	boulder	-1.73776
	boulder	-3.0843
	boulder	-3.98885
	boulder	-2.7258
	boulder	-1.43729
	boulder	-1.92432
	boulder	-1.66426
	boulder	-2.00365
	boulder	-2.406
	boulder	-2.56303
	boulder	-2.72455
	boulder	-3.61134
	boulder	-3.41452
	boulder	-2.17994
	boulder	-2.8748
	boulder	-2.87425
	boulder	-3.77802
	boulder	-2.37488
	boulder	-2.9816
	boulder	-3.48785
	boulder	-2.24705
	boulder	-3.2675
	boulder	-2.95476
	boulder	-3.16228
	boulder	-2.50524
	boulder	-3.05736
	boulder	-2.27876
	boulder	-3.29342
	boulder	-2.54376
	boulder	-2.86809
	boulder	-2.52127
	boulder	-3.96772
	boulder	-2.40553
	boulder	-3.5534
	boulder	-0.715928
	boulder	-2.0386
	boulder	-3.00403
	boulder	-2.49198
	boulder	-2.82134
	boulder	-2.92945
	boulder	-2.19468
	boulder	-3.09573
	boulder	-3.06506
	boulder	-2.50571
	boulder	-2.52875
	boulder	-2.16141
	boulder	-2.61791
	boulder	-1.94265
	boulder	-2.89177
	boulder	-3.55424
	boulder	-1.8868
	boulder	-2.48141
	boulder	-3.1731
	boulder	-3.58297
	boulder	-2.33293
	boulder	-2.87645
	boulder	-2.34202
	boulder	-2.31394
	boulder	-2.44904
	boulder	-3.0219
	boulder	-2.95139
	boulder	-3.12633
	boulder	-2.63548
	boulder	-2.71936
	boulder	-2.60313
	boulder	-2.47464
	boulder	-2.38821
	boulder	-2.69869
	boulder	-2.81299
	boulder	-3.16828
	gravel	-0.466243
	gravel	-0.841459
	gravel	-3.09907
	gravel	-3.50164
	gravel	-3.90499
	gravel	-2.65134
	gravel	-2.29437
	gravel	-2.76197
	gravel	-2.23267
	gravel	-1.0178
	gravel	-2.15505
	gravel	-2.93726
	gravel	-2.66072
	gravel	-1.22602
	gravel	-3.30614
	gravel	-3.22302
	gravel	-2.72947
	gravel	-0.688397
	gravel	-3.74914
	gravel	-4.49648
	gravel	-2.79464
	gravel	-2.33328
	gravel	-2.82579
	gravel	-2.20734
	gravel	-3.09698
	gravel	-2.80459
	gravel	-2.84919
	gravel	-3.15793
	gravel	-3.06396
	gravel	-3.33987
	gravel	-3.13231
	gravel	-1.77345
	gravel	-3.11723
	gravel	-3.68491
	gravel	-4.88061
	gravel	-3.25857
	gravel	-4.28973
	gravel	-4.13131
	gravel	-2.61904
	gravel	-3.97656
	gravel	-3.47598
	gravel	-3.07433
	gravel	-2.40239
	gravel	-2.90711
	gravel	-2.38522
	gravel	-4.62502
	gravel	-4.19906
	gravel	-3.81584
	gravel	-2.9749
	gravel	-2.85143
	gravel	-3.59264
	gravel	-3.31128
	gravel	-2.22988
	gravel	-1.19524
	gravel	-3.00173
	gravel	-1.30567
	gravel	-2.7074
	gravel	-3.86708
	gravel	-3.49175
	gravel	-3.94315
	gravel	-2.59427
	gravel	-1.51774
	gravel	-2.6848
	gravel	-2.61557
	gravel	-1.0555
	gravel	-1.08072
	gravel	-3.03861
	gravel	-3.07209
	gravel	-3.41706
	gravel	-2.80568
	gravel	-2.9523
	gravel	-2.04682
	gravel	-2.69186
	gravel	-2.83363
	gravel	-4.56608
	gravel	-4.46623
	gravel	-3.34482
	gravel	-3.25427
	gravel	-3.14378
	gravel	-3.39677
	gravel	-3.25237
	gravel	-3.50173
	gravel	-2.43285
	gravel	-2.10878
	gravel	-3.98107
	gravel	-3.37758
	gravel	-2.94789
	gravel	-1.9172
	gravel	-2.658
	gravel	-1.49196
	gravel	-4.84266
	gravel	-3.58571
	gravel	-2.89411
	gravel	-3.80304
	gravel	-3.59661
	gravel	-1.79853
	gravel	-3.71363
	gravel	-3.5356
	gravel	-2.92797
	gravel	-1.88725
	gravel	-2.84148
	gravel	-2.79329
	gravel	-2.40824
	gravel	-3.95373
	gravel	-2.89209
	gravel	-3.07166
	gravel	-2.98677
	gravel	-3.46442
	gravel	-2.09978
	gravel	-1.57378
	gravel	-1.88342
	gravel	-2.19948
	gravel	-4.5956
	gravel	-4.51516
	gravel	-1.16816
	gravel	-4.06662
	gravel	-2.93321
	gravel	-1.77239
	gravel	-2.80071
	gravel	-3.35862
	gravel	-2.67855
	gravel	-3.82907
	gravel	-2.87084
	gravel	-3.11678
	gravel	-3.17368
	gravel	-3.74286
	gravel	-4.1044
	gravel	-3.26766
	gravel	-3.11619
	gravel	-2.30954
	gravel	-3.92638
	gravel	-4.61857
	gravel	-2.68911
	gravel	-2.54093
	gravel	-3.36135
	gravel	-4.51033
	gravel	-2.71982
	gravel	-3.6697
	gravel	-3.16907
	gravel	-3.59303
	gravel	-2.91891
	gravel	-2.78747
	gravel	-3.58011
	gravel	-3.31604
	gravel	-3.68889
	gravel	-2.35418
	gravel	-2.84665
	gravel	-2.14006
	gravel	-3.47112
	gravel	-4.43047
	gravel	-2.8323
	gravel	-2.74465
	gravel	-2.31287
	gravel	-3.338
	gravel	-1.30256
	gravel	-1.91803
	gravel	-1.45203
	gravel	-2.58331
	gravel	-2.76786
	gravel	-2.50434
	gravel	-2.81018
	gravel	-2.17894
	gravel	-3.79169
	gravel	-2.66604
	gravel	-2.45965
	gravel	-2.90328
	gravel	-3.62015
	gravel	-3.8326
	gravel	-1.0044
	gravel	-2.15556
	gravel	-2.12233
	gravel	-3.18028
	gravel	-2.09897
	gravel	-3.41849
	gravel	-2.64176
	gravel	-2.62383
	gravel	-4.26964
	gravel	-2.24641
	gravel	-4.29751
	gravel	-2.12409
	gravel	-4.21774
	gravel	-3.706
	gravel	-2.93598
	gravel	-4.21338
	gravel	-3.65739
	gravel	-3.19321
	gravel	-2.52255
	gravel	-2.05729
	gravel	-3.00316
	gravel	-3.30261
	gravel	-3.58697
	gravel	-3.39198
	gravel	-4.57359
	gravel	-4.2908
	gravel	-2.68103
	gravel	-3.53955
	gravel	-3.2634
	gravel	-2.80807
	gravel	-4.22661
	gravel	-2.36293
	gravel	-3.16616
	gravel	-2.66977
	gravel	-2.93287
	gravel	-3.2373
	gravel	-3.55369
	gravel	-2.97529
	gravel	-2.70454
	gravel	-3.0283
	gravel	-2.66316
	gravel	-2.36959
	gravel	-2.12485
	gravel	-3.09121
	gravel	-3.50658
	gravel	-2.5553
	gravel	-3.33997
	gravel	-4.0325
	gravel	-2.3584
	gravel	-0.307655
	gravel	-2.47296
	gravel	-3.76781
	gravel	-3.08329
	gravel	-3.85132
	gravel	-3.28142
	gravel	-3.15178
	gravel	-3.17388
	gravel	-3.41167
	gravel	-3.01731
	gravel	-2.82959
	gravel	-3.93171
	gravel	-3.97422
	gravel	-3.5646
	gravel	-3.57516
	gravel	-2.87619
	gravel	-4.26457
	gravel	-2.48878
	gravel	-3.17856
	gravel	-1.89628
	gravel	-3.2896
	gravel	-4.44594
	gravel	-3.45727

## Sheet: Figure 4
Figure 4
	individual	species	habitat	site	sex	fish_slope	hab_slope
	BARR_EFBR_F01	barrenense	bedrock	EFBR	F	-3.29393	-2.2
	BARR_EFBR_F02	barrenense	bedrock	EFBR	F	-3.4951	-2.2
	BARR_EFBR_F03	barrenense	bedrock	EFBR	F	-3.54138	-2.2
	BARR_EFBR_F04	barrenense	bedrock	EFBR	F	-3.2243	-2.2
	BARR_EFBR_F05	barrenense	bedrock	EFBR	F	-3.6018	-2.2
	BARR_EFBR_F06	barrenense	bedrock	EFBR	F	-3.64625	-2.2
	BARR_EFBR_F07	barrenense	bedrock	EFBR	F	-3.57861	-2.2
	BARR_EFBR_F08	barrenense	bedrock	EFBR	F	-3.23373	-2.2
	BARR_EFBR_F09	barrenense	bedrock	EFBR	F	-3.12165	-2.2
	BARR_EFBR_F10	barrenense	bedrock	EFBR	F	-3.32771	-2.2
	BARR_EFBR_F11	barrenense	bedrock	EFBR	F	-3.08525	-2.2
	BARR_EFBR_F12	barrenense	bedrock	EFBR	F	-3.30504	-2.2
	BARR_EFBR_F13	barrenense	bedrock	EFBR	F	-3.37897	-2.2
	BARR_EFBR_F14	barrenense	bedrock	EFBR	F	-3.48984	-2.2
	BARR_EFBR_F15	barrenense	bedrock	EFBR	F	-3.45497	-2.2
	BARR_EFBR_F16	barrenense	bedrock	EFBR	F	-3.17972	-2.2
	BARR_EFBR_F17	barrenense	bedrock	EFBR	F	-3.49106	-2.2
	BARR_EFBR_F18	barrenense	bedrock	EFBR	F	-3.44675	-2.2
	BARR_EFBR_M01	barrenense	bedrock	EFBR	M	-3.3574	-2.2
	BARR_EFBR_M02	barrenense	bedrock	EFBR	M	-3.59323	-2.2
	BARR_EFBR_M03	barrenense	bedrock	EFBR	M	-3.11003	-2.2
	BARR_EFBR_M04	barrenense	bedrock	EFBR	M	-3.3007	-2.2
	BARR_EFBR_M05	barrenense	bedrock	EFBR	M	-3.09452	-2.2
	BARR_EFBR_M06	barrenense	bedrock	EFBR	M	-3.21438	-2.2
	BARR_EFBR_M07	barrenense	bedrock	EFBR	M	-3.02753	-2.2
	BARR_EFBR_M08	barrenense	bedrock	EFBR	M	-3.27015	-2.2
	BARR_EFBR_M09	barrenense	bedrock	EFBR	M	-3.18545	-2.2
	BARR_EFBR_M10	barrenense	bedrock	EFBR	M	-3.0631	-2.2
	BARR_EFBR_M11	barrenense	bedrock	EFBR	M	-3.11041	-2.2
	BARR_EFBR_M12	barrenense	bedrock	EFBR	M	-3.27456	-2.2
	BARR_LICK_F01	barrenense	bedrock	LICK	F	-3.57272	-2.2
	BARR_LICK_F02	barrenense	bedrock	LICK	F	-3.28159	-2.2
	BARR_LICK_F03	barrenense	bedrock	LICK	F	-3.21765	-2.2
	BARR_LICK_F04	barrenense	bedrock	LICK	F	-3.38407	-2.2
	BARR_LICK_F05	barrenense	bedrock	LICK	F	-3.48512	-2.2
	BARR_LICK_F06	barrenense	bedrock	LICK	F	-3.4699	-2.2
	BARR_LICK_F07	barrenense	bedrock	LICK	F	-3.37013	-2.2
	BARR_LICK_F08	barrenense	bedrock	LICK	F	-3.46781	-2.2
	BARR_LICK_F09	barrenense	bedrock	LICK	F	-3.5066	-2.2
	BARR_LICK_F10	barrenense	bedrock	LICK	F	-3.26812	-2.2
	BARR_LICK_F11	barrenense	bedrock	LICK	F	-3.30878	-2.2
	BARR_LICK_F12	barrenense	bedrock	LICK	F	-3.26328	-2.2
	BARR_LICK_M01	barrenense	bedrock	LICK	M	-3.1262	-2.2
	BARR_LICK_M02	barrenense	bedrock	LICK	M	-3.3613	-2.2
	BARR_LICK_M03	barrenense	bedrock	LICK	M	-2.99206	-2.2
	BARR_LICK_M04	barrenense	bedrock	LICK	M	-2.98961	-2.2
	BARR_LICK_M05	barrenense	bedrock	LICK	M	-3.00783	-2.2
	BARR_LICK_M06	barrenense	bedrock	LICK	M	-3.09506	-2.2
	BARR_LICK_M07	barrenense	bedrock	LICK	M	-3.16032	-2.2
	BARR_LICK_M08	barrenense	bedrock	LICK	M	-3.05663	-2.2
	BARR_LICK_M09	barrenense	bedrock	LICK	M	-2.8959	-2.2
	BARR_LICK_M10	barrenense	bedrock	LICK	M	-3.2568	-2.2
	BARR_LICK_M11	barrenense	bedrock	LICK	M	-2.95946	-2.2
	BARR_LICK_M12	barrenense	bedrock	LICK	M	-3.21197	-2.2
	BARR_LICK_M13	barrenense	bedrock	LICK	M	-3.09611	-2.2
	BARR_LICK_M14	barrenense	bedrock	LICK	M	-2.80665	-2.2
	BARR_LICK_M15	barrenense	bedrock	LICK	M	-3.19399	-2.2
	BARR_LICK_M16	barrenense	bedrock	LICK	M	-3.46285	-2.2
	BARR_LICK_M17	barrenense	bedrock	LICK	M	-2.8741	-2.2
	BARR_LICK_M18	barrenense	bedrock	LICK	M	-2.79934	-2.2
	BARR_TRCK_F01	barrenense	bedrock	TRCK	F	-2.33971	-2.2
	BARR_TRCK_F02	barrenense	bedrock	TRCK	F	-3.05754	-2.2
	BARR_TRCK_F03	barrenense	bedrock	TRCK	F	-3.45242	-2.2
	BARR_TRCK_F04	barrenense	bedrock	TRCK	F	-3.56241	-2.2
	BARR_TRCK_F05	barrenense	bedrock	TRCK	F	-3.31561	-2.2
	BARR_TRCK_F06	barrenense	bedrock	TRCK	F	-3.11785	-2.2
	BARR_TRCK_F07	barrenense	bedrock	TRCK	F	-3.07612	-2.2
	BARR_TRCK_F08	barrenense	bedrock	TRCK	F	-2.87874	-2.2
	BARR_TRCK_F09	barrenense	bedrock	TRCK	F	-3.35165	-2.2
	BARR_TRCK_F10	barrenense	bedrock	TRCK	F	-3.38859	-2.2
	BARR_TRCK_F11	barrenense	bedrock	TRCK	F	-3.18601	-2.2
	BARR_TRCK_F12	barrenense	bedrock	TRCK	F	-3.4844	-2.2
	BARR_TRCK_F13	barrenense	bedrock	TRCK	F	-2.82704	-2.2
	BARR_TRCK_M01	barrenense	bedrock	TRCK	M	-3.18033	-2.2
	BARR_TRCK_M02	barrenense	bedrock	TRCK	M	-2.97048	-2.2
	BARR_TRCK_M03	barrenense	bedrock	TRCK	M	-2.90346	-2.2
	BARR_TRCK_M04	barrenense	bedrock	TRCK	M	-3.02346	-2.2
	BARR_TRCK_M05	barrenense	bedrock	TRCK	M	-2.84213	-2.2
	BARR_TRCK_M06	barrenense	bedrock	TRCK	M	-3.02842	-2.2
	BARR_TRCK_M07	barrenense	bedrock	TRCK	M	-2.73421	-2.2
	BARR_TRCK_M08	barrenense	bedrock	TRCK	M	-2.76771	-2.2
	BARR_TRCK_M09	barrenense	bedrock	TRCK	M	-3.16353	-2.2
	BARR_TRCK_M10	barrenense	bedrock	TRCK	M	-2.79266	-2.2
	BARR_TRCK_M11	barrenense	bedrock	TRCK	M	-2.87659	-2.2
	BLEN_BNCK_F01	blennioides	boulder	BNCK	F	-2.917	-2.72297
	BLEN_BNCK_F02	blennioides	boulder	BNCK	F	-3.00418	-2.72297
	BLEN_BNCK_F03	blennioides	boulder	BNCK	F	-3.23181	-2.72297
	BLEN_BNCK_F04	blennioides	boulder	BNCK	F	-3.20461	-2.72297
	BLEN_BNCK_F05	blennioides	boulder	BNCK	F	-3.29594	-2.72297
	BLEN_BNCK_F06	blennioides	boulder	BNCK	F	-2.81233	-2.72297
	BLEN_BNCK_F07	blennioides	boulder	BNCK	F	-3.01696	-2.72297
	BLEN_BNCK_F08	blennioides	boulder	BNCK	F	-2.58107	-2.72297
	BLEN_BNCK_F09	blennioides	boulder	BNCK	F	-3.15331	-2.72297
	BLEN_BNCK_F10	blennioides	boulder	BNCK	F	-3.17023	-2.72297
	BLEN_BNCK_F11	blennioides	boulder	BNCK	F	-2.79599	-2.72297
	BLEN_BNCK_F12	blennioides	boulder	BNCK	F	-3.19185	-2.72297
	BLEN_BNCK_M01	blennioides	boulder	BNCK	M	-2.93298	-2.72297
	BLEN_BNCK_M02	blennioides	boulder	BNCK	M	-2.79449	-2.72297
	BLEN_BNCK_M03	blennioides	boulder	BNCK	M	-2.83812	-2.72297
	BLEN_BNCK_M04	blennioides	boulder	BNCK	M	-2.53839	-2.72297
	BLEN_BNCK_M05	blennioides	boulder	BNCK	M	-2.66414	-2.72297
	BLEN_BNCK_M06	blennioides	boulder	BNCK	M	-2.75288	-2.72297
	BLEN_BNCK_M07	blennioides	boulder	BNCK	M	-3.32117	-2.72297
	BLEN_BNCK_M08	blennioides	boulder	BNCK	M	-2.37878	-2.72297
	BLEN_BNCK_M09	blennioides	boulder	BNCK	M	-3.01237	-2.72297
	BLEN_BNCK_M10	blennioides	boulder	BNCK	M	-2.65055	-2.72297
	BLEN_BNCK_M11	blennioides	boulder	BNCK	M	-3.00057	-2.72297
	BLEN_JDCK_F01	blennioides	boulder	JDCK	F	-3.44932	-2.72297
	BLEN_JDCK_F02	blennioides	boulder	JDCK	F	-3.61991	-2.72297
	BLEN_JDCK_F03	blennioides	boulder	JDCK	F	-3.62188	-2.72297
	BLEN_JDCK_F04	blennioides	boulder	JDCK	F	-3.49755	-2.72297
	BLEN_JDCK_F05	blennioides	boulder	JDCK	F	-3.51664	-2.72297
	BLEN_JDCK_F06	blennioides	boulder	JDCK	F	-3.24878	-2.72297
	BLEN_JDCK_F07	blennioides	boulder	JDCK	F	-3.95708	-2.72297
	BLEN_JDCK_M01	blennioides	boulder	JDCK	M	-3.21533	-2.72297
	BLEN_JDCK_M02	blennioides	boulder	JDCK	M	-3.49195	-2.72297
	BLEN_JDCK_M03	blennioides	boulder	JDCK	M	-3.60345	-2.72297
	BLEN_JDCK_M04	blennioides	boulder	JDCK	M	-3.43792	-2.72297
	BLEN_JDCK_M05	blennioides	boulder	JDCK	M	-3.84265	-2.72297
	BLEN_JDCK_M06	blennioides	boulder	JDCK	M	-3.66308	-2.72297
	BLEN_JDCK_M07	blennioides	boulder	JDCK	M	-3.31772	-2.72297
	BLEN_JDCK_M08	blennioides	boulder	JDCK	M	-3.06355	-2.72297
	BLEN_JDCK_M09	blennioides	boulder	JDCK	M	-3.51094	-2.72297
	BLEN_JDCK_M10	blennioides	boulder	JDCK	M	-3.03883	-2.72297
	BLEN_JDCK_M11	blennioides	boulder	JDCK	M	-3.24632	-2.72297
	BLEN_REDR_F01	blennioides	boulder	REDR	F	-3.1514	-2.72297
	BLEN_REDR_F02	blennioides	boulder	REDR	F	-3.39085	-2.72297
	BLEN_REDR_F03	blennioides	boulder	REDR	F	-3.60921	-2.72297
	BLEN_REDR_F04	blennioides	boulder	REDR	F	-3.58756	-2.72297
	BLEN_REDR_F05	blennioides	boulder	REDR	F	-3.76618	-2.72297
	BLEN_REDR_F06	blennioides	boulder	REDR	F	-3.6658	-2.72297
	BLEN_REDR_F07	blennioides	boulder	REDR	F	-2.9751	-2.72297
	BLEN_REDR_F08	blennioides	boulder	REDR	F	-3.43826	-2.72297
	BLEN_REDR_F09	blennioides	boulder	REDR	F	-3.592	-2.72297
	BLEN_REDR_F10	blennioides	boulder	REDR	F	-3.56911	-2.72297
	BLEN_REDR_F11	blennioides	boulder	REDR	F	-3.45464	-2.72297
	BLEN_REDR_F12	blennioides	boulder	REDR	F	-3.06719	-2.72297
	BLEN_REDR_M01	blennioides	boulder	REDR	M	-3.73593	-2.72297
	BLEN_REDR_M02	blennioides	boulder	REDR	M	-3.58238	-2.72297
	BLEN_REDR_M03	blennioides	boulder	REDR	M	-3.317	-2.72297
	BLEN_REDR_M04	blennioides	boulder	REDR	M	-3.56014	-2.72297
	BLEN_REDR_M05	blennioides	boulder	REDR	M	-3.36726	-2.72297
	BLEN_REDR_M06	blennioides	boulder	REDR	M	-2.96696	-2.72297
	BLEN_REDR_M07	blennioides	boulder	REDR	M	-3.28143	-2.72297
	BLEN_REDR_M08	blennioides	boulder	REDR	M	-3.09217	-2.72297
	CAER_REDR_F01	caeruleum	gravel	REDR	F	-3.44943	-2.9947
	CAER_REDR_F02	caeruleum	gravel	REDR	F	-3.43743	-2.9947
	CAER_REDR_F03	caeruleum	gravel	REDR	F	-3.3856	-2.9947
	CAER_REDR_F04	caeruleum	gravel	REDR	F	-3.29793	-2.9947
	CAER_REDR_F05	caeruleum	gravel	REDR	F	-3.34063	-2.9947
	CAER_REDR_F06	caeruleum	gravel	REDR	F	-3.45367	-2.9947
	CAER_REDR_F07	caeruleum	gravel	REDR	F	-3.55509	-2.9947
	CAER_REDR_F08	caeruleum	gravel	REDR	F	-3.62878	-2.9947
	CAER_REDR_F09	caeruleum	gravel	REDR	F	-3.13605	-2.9947
	CAER_REDR_F10	caeruleum	gravel	REDR	F	-3.36265	-2.9947
	CAER_REDR_F11	caeruleum	gravel	REDR	F	-3.31805	-2.9947
	CAER_REDR_F12	caeruleum	gravel	REDR	F	-3.27693	-2.9947
	CAER_REDR_M01	caeruleum	gravel	REDR	M	-3.81171	-2.9947
	CAER_REDR_M02	caeruleum	gravel	REDR	M	-4.12045	-2.9947
	CAER_REDR_M03	caeruleum	gravel	REDR	M	-4.04769	-2.9947
	CAER_REDR_M04	caeruleum	gravel	REDR	M	-3.48571	-2.9947
	CAER_REDR_M05	caeruleum	gravel	REDR	M	-3.64226	-2.9947
	CAER_REDR_M06	caeruleum	gravel	REDR	M	-3.33567	-2.9947
	CAER_REDR_M07	caeruleum	gravel	REDR	M	-3.30714	-2.9947
	CAER_REDR_M08	caeruleum	gravel	REDR	M	-3.14987	-2.9947
	CAER_REDR_M09	caeruleum	gravel	REDR	M	-3.25904	-2.9947
	CAER_REDR_M10	caeruleum	gravel	REDR	M	-3.42968	-2.9947
	CAER_REDR_M11	caeruleum	gravel	REDR	M	-3.65521	-2.9947
	CAER_REDR_M12	caeruleum	gravel	REDR	M	-3.57856	-2.9947
	CAER_REDR_M13	caeruleum	gravel	REDR	M	-3.48847	-2.9947
	CAER_REDR_M14	caeruleum	gravel	REDR	M	-3.41384	-2.9947
	CAER_REDR_M15	caeruleum	gravel	REDR	M	-3.68564	-2.9947
	CAER_SAFK_F01	caeruleum	gravel	SAFK	F	-3.26055	-2.9947
	CAER_SAFK_F02	caeruleum	gravel	SAFK	F	-3.56295	-2.9947
	CAER_SAFK_F03	caeruleum	gravel	SAFK	F	-3.49333	-2.9947
	CAER_SAFK_F04	caeruleum	gravel	SAFK	F	-3.15844	-2.9947
	CAER_SAFK_F05	caeruleum	gravel	SAFK	F	-4.16841	-2.9947
	CAER_SAFK_F06	caeruleum	gravel	SAFK	F	-3.44501	-2.9947
	CAER_SAFK_F07	caeruleum	gravel	SAFK	F	-3.29996	-2.9947
	CAER_SAFK_F08	caeruleum	gravel	SAFK	F	-3.7375	-2.9947
	CAER_SAFK_F09	caeruleum	gravel	SAFK	F	-3.48918	-2.9947
	CAER_SAFK_F10	caeruleum	gravel	SAFK	F	-3.25043	-2.9947
	CAER_SAFK_F11	caeruleum	gravel	SAFK	F	-3.34096	-2.9947
	CAER_SAFK_M01	caeruleum	gravel	SAFK	M	-3.65584	-2.9947
	CAER_SAFK_M02	caeruleum	gravel	SAFK	M	-2.92994	-2.9947
	CAER_SAFK_M03	caeruleum	gravel	SAFK	M	-3.27092	-2.9947
	CAER_SAFK_M04	caeruleum	gravel	SAFK	M	-3.05103	-2.9947
	CAER_SAFK_M05	caeruleum	gravel	SAFK	M	-3.01647	-2.9947
	CAER_SAFK_M06	caeruleum	gravel	SAFK	M	-3.51989	-2.9947
	CAER_SAFK_M07	caeruleum	gravel	SAFK	M	-3.06258	-2.9947
	CAER_SAFK_M08	caeruleum	gravel	SAFK	M	-3.454	-2.9947
	CAER_SAFK_M09	caeruleum	gravel	SAFK	M	-2.85606	-2.9947
	CAER_SAFK_M10	caeruleum	gravel	SAFK	M	-2.85028	-2.9947
	CAER_SAFK_M11	caeruleum	gravel	SAFK	M	-3.27025	-2.9947
	CAER_TRFK_F01	caeruleum	gravel	TRFK	F	-3.13666	-2.9947
	CAER_TRFK_F02	caeruleum	gravel	TRFK	F	-3.53209	-2.9947
	CAER_TRFK_F03	caeruleum	gravel	TRFK	F	-3.12273	-2.9947
	CAER_TRFK_F04	caeruleum	gravel	TRFK	F	-2.87487	-2.9947
	CAER_TRFK_F05	caeruleum	gravel	TRFK	F	-3.22615	-2.9947
	CAER_TRFK_F06	caeruleum	gravel	TRFK	F	-3.19728	-2.9947
	CAER_TRFK_F07	caeruleum	gravel	TRFK	F	-3.30161	-2.9947
	CAER_TRFK_F08	caeruleum	gravel	TRFK	F	-3.205	-2.9947
	CAER_TRFK_F09	caeruleum	gravel	TRFK	F	-3.3011	-2.9947
	CAER_TRFK_F10	caeruleum	gravel	TRFK	F	-3.10826	-2.9947
	CAER_TRFK_F11	caeruleum	gravel	TRFK	F	-3.35269	-2.9947
	CAER_TRFK_F12	caeruleum	gravel	TRFK	F	-3.36899	-2.9947
	CAER_TRFK_M01	caeruleum	gravel	TRFK	M	-3.12278	-2.9947
	CAER_TRFK_M02	caeruleum	gravel	TRFK	M	-3.3775	-2.9947
	CAER_TRFK_M03	caeruleum	gravel	TRFK	M	-3.319	-2.9947
	CAER_TRFK_M04	caeruleum	gravel	TRFK	M	-3.45626	-2.9947
	CAER_TRFK_M05	caeruleum	gravel	TRFK	M	-3.48378	-2.9947
	CAER_TRFK_M06	caeruleum	gravel	TRFK	M	-3.46698	-2.9947
	CAER_TRFK_M07	caeruleum	gravel	TRFK	M	-3.84449	-2.9947
	CAER_TRFK_M08	caeruleum	gravel	TRFK	M	-3.31238	-2.9947
	CAER_TRFK_M09	caeruleum	gravel	TRFK	M	-3.11989	-2.9947
	CAER_TRFK_M10	caeruleum	gravel	TRFK	M	-3.32059	-2.9947
	CAER_TRFK_M11	caeruleum	gravel	TRFK	M	-3.61717	-2.9947
	CAER_TRFK_M12	caeruleum	gravel	TRFK	M	-3.46516	-2.9947
	CAMR_MFKR_F01	camurum	boulder	MFKR	F	-3.32377	-2.72297
	CAMR_MFKR_F02	camurum	boulder	MFKR	F	-3.11318	-2.72297
	CAMR_MFKR_F03	camurum	boulder	MFKR	F	-2.94072	-2.72297
	CAMR_MFKR_F04	camurum	boulder	MFKR	F	-2.9479	-2.72297
	CAMR_MFKR_F05	camurum	boulder	MFKR	F	-3.31574	-2.72297
	CAMR_MFKR_F06	camurum	boulder	MFKR	F	-3.27715	-2.72297
	CAMR_MFKR_F07	camurum	boulder	MFKR	F	-3.20638	-2.72297
	CAMR_MFKR_F08	camurum	boulder	MFKR	F	-2.68355	-2.72297
	CAMR_MFKR_F09	camurum	boulder	MFKR	F	-3.39561	-2.72297
	CAMR_MFKR_F10	camurum	boulder	MFKR	F	-3.30313	-2.72297
	CAMR_MFKR_M01	camurum	boulder	MFKR	M	-3.20723	-2.72297
	CAMR_MFKR_M02	camurum	boulder	MFKR	M	-3.52214	-2.72297
	CAMR_MFKR_M03	camurum	boulder	MFKR	M	-3.09256	-2.72297
	CAMR_MFKR_M04	camurum	boulder	MFKR	M	-2.94148	-2.72297
	CAMR_MFKR_M05	camurum	boulder	MFKR	M	-3.09619	-2.72297
	CAMR_MFKR_M06	camurum	boulder	MFKR	M	-3.58846	-2.72297
	CAMR_MFKR_M07	camurum	boulder	MFKR	M	-3.34661	-2.72297
	CAMR_MFKR_M08	camurum	boulder	MFKR	M	-3.4311	-2.72297
	CAMR_MFKR_M09	camurum	boulder	MFKR	M	-3.04501	-2.72297
	CAMR_MFKR_M10	camurum	boulder	MFKR	M	-3.19608	-2.72297
	CAMR_MFKR_M11	camurum	boulder	MFKR	M	-3.27174	-2.72297
	CAMR_MFVR_F01	camurum	boulder	MFVR	F	-3.47525	-2.72297
	CAMR_MFVR_F02	camurum	boulder	MFVR	F	-2.87039	-2.72297
	CAMR_MFVR_F03	camurum	boulder	MFVR	F	-3.06271	-2.72297
	CAMR_MFVR_F04	camurum	boulder	MFVR	F	-2.86679	-2.72297
	CAMR_MFVR_F05	camurum	boulder	MFVR	F	-3.19109	-2.72297
	CAMR_MFVR_F06	camurum	boulder	MFVR	F	-2.82551	-2.72297
	CAMR_MFVR_F07	camurum	boulder	MFVR	F	-2.89426	-2.72297
	CAMR_MFVR_F08	camurum	boulder	MFVR	F	-2.92816	-2.72297
	CAMR_MFVR_F09	camurum	boulder	MFVR	F	-2.97164	-2.72297
	CAMR_MFVR_M01	camurum	boulder	MFVR	M	-2.65594	-2.72297
	CAMR_MFVR_M02	camurum	boulder	MFVR	M	-2.98201	-2.72297
	CAMR_MFVR_M03	camurum	boulder	MFVR	M	-2.71807	-2.72297
	CAMR_MFVR_M04	camurum	boulder	MFVR	M	-2.62537	-2.72297
	CAMR_MFVR_M05	camurum	boulder	MFVR	M	-2.86754	-2.72297
	CAMR_MFVR_M06	camurum	boulder	MFVR	M	-3.06428	-2.72297
	CAMR_MFVR_M07	camurum	boulder	MFVR	M	-2.70958	-2.72297
	CAMR_MFVR_M08	camurum	boulder	MFVR	M	-2.76825	-2.72297
	CAMR_MFVR_M09	camurum	boulder	MFVR	M	-3.29002	-2.72297
	CAMR_MFVR_M10	camurum	boulder	MFVR	M	-3.54003	-2.72297
	CAMR_SFKR_F01	camurum	boulder	SFKR	F	-3.57463	-2.72297
	CAMR_SFKR_F02	camurum	boulder	SFKR	F	-3.46184	-2.72297
	CAMR_SFKR_F03	camurum	boulder	SFKR	F	-3.68247	-2.72297
	CAMR_SFKR_F04	camurum	boulder	SFKR	F	-3.64771	-2.72297
	CAMR_SFKR_F05	camurum	boulder	SFKR	F	-3.41815	-2.72297
	CAMR_SFKR_F06	camurum	boulder	SFKR	F	-3.44853	-2.72297
	CAMR_SFKR_F07	camurum	boulder	SFKR	F	-3.19075	-2.72297
	CAMR_SFKR_F08	camurum	boulder	SFKR	F	-3.89125	-2.72297
	CAMR_SFKR_F09	camurum	boulder	SFKR	F	-3.13019	-2.72297
	CAMR_SFKR_F10	camurum	boulder	SFKR	F	-3.43468	-2.72297
	CAMR_SFKR_F11	camurum	boulder	SFKR	F	-3.56846	-2.72297
	CAMR_SFKR_F12	camurum	boulder	SFKR	F	-3.33881	-2.72297
	CAMR_SFKR_M01	camurum	boulder	SFKR	M	-3.31197	-2.72297
	CAMR_SFKR_M02	camurum	boulder	SFKR	M	-3.24243	-2.72297
	CAMR_SFKR_M03	camurum	boulder	SFKR	M	-3.52721	-2.72297
	CAMR_SFKR_M04	camurum	boulder	SFKR	M	-3.32841	-2.72297
	CAMR_SFKR_M05	camurum	boulder	SFKR	M	-3.42542	-2.72297
	CAMR_SFKR_M06	camurum	boulder	SFKR	M	-3.05914	-2.72297
	CAMR_SFKR_M07	camurum	boulder	SFKR	M	-3.05221	-2.72297
	CAMR_SFKR_M08	camurum	boulder	SFKR	M	-3.04961	-2.72297
	CAMR_SFKR_M09	camurum	boulder	SFKR	M	-3.48332	-2.72297
	CAMR_SFKR_M10	camurum	boulder	SFKR	M	-3.685	-2.72297
	CAMR_SFKR_M11	camurum	boulder	SFKR	M	-3.62663	-2.72297
	CHLR_OTCK_F01	chlorosomum	sand	OTCK	F	-2.77063	-1.7937
	CHLR_OTCK_F02	chlorosomum	sand	OTCK	F	-2.77597	-1.7937
	CHLR_OTCK_F03	chlorosomum	sand	OTCK	F	-2.81651	-1.7937
	CHLR_OTCK_F04	chlorosomum	sand	OTCK	F	-2.94914	-1.7937
	CHLR_OTCK_F05	chlorosomum	sand	OTCK	F	-2.95369	-1.7937
	CHLR_OTCK_F06	chlorosomum	sand	OTCK	F	-2.64161	-1.7937
	CHLR_OTCK_F07	chlorosomum	sand	OTCK	F	-2.89393	-1.7937
	CHLR_OTCK_F08	chlorosomum	sand	OTCK	F	-2.59949	-1.7937
	CHLR_OTCK_F09	chlorosomum	sand	OTCK	F	-2.50228	-1.7937
	CHLR_OTCK_M01	chlorosomum	sand	OTCK	M	-2.50934	-1.7937
	CHLR_OTCK_M02	chlorosomum	sand	OTCK	M	-2.60911	-1.7937
	CHLR_OTCK_M03	chlorosomum	sand	OTCK	M	-2.86347	-1.7937
	CHLR_OTCK_M04	chlorosomum	sand	OTCK	M	-3.13656	-1.7937
	CHLR_OTCK_M05	chlorosomum	sand	OTCK	M	-2.6646	-1.7937
	CHLR_OTCK_M06	chlorosomum	sand	OTCK	M	-2.56249	-1.7937
	CHLR_OTCK_M07	chlorosomum	sand	OTCK	M	-2.53989	-1.7937
	CHLR_OTCK_M08	chlorosomum	sand	OTCK	M	-2.71315	-1.7937
	CHLR_OTCK_M09	chlorosomum	sand	OTCK	M	-2.56512	-1.7937
	CHLR_OTCK_M11	chlorosomum	sand	OTCK	M	-2.21156	-1.7937
	CHLR_OTCK_M12	chlorosomum	sand	OTCK	M	-2.30688	-1.7937
	GRAC_BRCK_F01	gracile	detritus	BRCK	F	-2.93437	-1.97713
	GRAC_BRCK_F02	gracile	detritus	BRCK	F	-2.91417	-1.97713
	GRAC_BRCK_F03	gracile	detritus	BRCK	F	-3.14899	-1.97713
	GRAC_BRCK_F04	gracile	detritus	BRCK	F	-2.91817	-1.97713
	GRAC_BRCK_M01	gracile	detritus	BRCK	M	-3.00223	-1.97713
	GRAC_BRCK_M02	gracile	detritus	BRCK	M	-3.3273	-1.97713
	GRAC_BRCK_M03	gracile	detritus	BRCK	M	-3.25857	-1.97713
	GRAC_BRCK_M04	gracile	detritus	BRCK	M	-3.29043	-1.97713
	GRAC_BRCK_M05	gracile	detritus	BRCK	M	-3.01521	-1.97713
	GRAC_BRCK_M06	gracile	detritus	BRCK	M	-2.97382	-1.97713
	GRAC_BRCK_M07	gracile	detritus	BRCK	M	-2.89738	-1.97713
	GRAC_BRCK_M08	gracile	detritus	BRCK	M	-3.40118	-1.97713
	GRAC_BRCK_M09	gracile	detritus	BRCK	M	-3.16714	-1.97713
	GRAC_BRCK_M10	gracile	detritus	BRCK	M	-3.40996	-1.97713
	GRAC_BRCK_M11	gracile	detritus	BRCK	M	-3.11364	-1.97713
	GRAC_BRCK_M12	gracile	detritus	BRCK	M	-3.10309	-1.97713
	GRAC_EMBR_F01	gracile	detritus	EMBR	F	-3.47437	-1.97713
	GRAC_EMBR_F02	gracile	detritus	EMBR	F	-3.1943	-1.97713
	GRAC_EMBR_F03	gracile	detritus	EMBR	F	-3.09856	-1.97713
	GRAC_EMBR_F04	gracile	detritus	EMBR	F	-3.07867	-1.97713
	GRAC_EMBR_F05	gracile	detritus	EMBR	F	-3.26986	-1.97713
	GRAC_EMBR_F06	gracile	detritus	EMBR	F	-3.08211	-1.97713
	GRAC_EMBR_F07	gracile	detritus	EMBR	F	-3.06305	-1.97713
	GRAC_EMBR_F08	gracile	detritus	EMBR	F	-3.23318	-1.97713
	GRAC_EMBR_F09	gracile	detritus	EMBR	F	-3.44725	-1.97713
	GRAC_EMBR_F10	gracile	detritus	EMBR	F	-3.12473	-1.97713
	GRAC_EMBR_M01	gracile	detritus	EMBR	M	-3.30348	-1.97713
	GRAC_EMBR_M02	gracile	detritus	EMBR	M	-3.26055	-1.97713
	GRAC_EMBR_M03	gracile	detritus	EMBR	M	-3.38084	-1.97713
	GRAC_EMBR_M04	gracile	detritus	EMBR	M	-3.29799	-1.97713
	GRAC_EMBR_M05	gracile	detritus	EMBR	M	-3.22701	-1.97713
	GRAC_EMBR_M06	gracile	detritus	EMBR	M	-3.24588	-1.97713
	GRAC_EMBR_M07	gracile	detritus	EMBR	M	-3.5598	-1.97713
	GRAC_EMBR_M08	gracile	detritus	EMBR	M	-2.87526	-1.97713
	GRAC_EMBR_M09	gracile	detritus	EMBR	M	-3.27836	-1.97713
	GRAC_EMBR_M10	gracile	detritus	EMBR	M	-2.86789	-1.97713
	GRAC_UNKN_F01	gracile	detritus	UNKN	F	-2.75768	-1.97713
	GRAC_UNKN_F02	gracile	detritus	UNKN	F	-2.70921	-1.97713
	GRAC_UNKN_F03	gracile	detritus	UNKN	F	-3.18499	-1.97713
	GRAC_UNKN_F04	gracile	detritus	UNKN	F	-2.79422	-1.97713
	GRAC_UNKN_F05	gracile	detritus	UNKN	F	-2.98318	-1.97713
	GRAC_UNKN_M01	gracile	detritus	UNKN	M	-2.85226	-1.97713
	GRAC_UNKN_M02	gracile	detritus	UNKN	M	-2.96475	-1.97713
	GRAC_UNKN_M03	gracile	detritus	UNKN	M	-3.09948	-1.97713
	GRAC_UNKN_M04	gracile	detritus	UNKN	M	-3.11022	-1.97713
	GRAC_UNKN_M05	gracile	detritus	UNKN	M	-3.21721	-1.97713
	GRAC_UNKN_M06	gracile	detritus	UNKN	M	-3.06577	-1.97713
	GRAC_UNKN_M07	gracile	detritus	UNKN	M	-2.88242	-1.97713
	GRAC_UNKN_M08	gracile	detritus	UNKN	M	-2.85662	-1.97713
	GRAC_UNKN_M09	gracile	detritus	UNKN	M	-2.99999	-1.97713
	GRAC_UNKN_M10	gracile	detritus	UNKN	M	-3.04334	-1.97713
	GRAC_UNKN_M11	gracile	detritus	UNKN	M	-2.72454	-1.97713
	OLMS_PATX_F01	olmstedi	sand	PATX	F	-3.40472	-1.7937
	OLMS_PATX_F02	olmstedi	sand	PATX	F	-3.53686	-1.7937
	OLMS_PATX_F03	olmstedi	sand	PATX	F	-3.366	-1.7937
	OLMS_PATX_F04	olmstedi	sand	PATX	F	-3.33802	-1.7937
	OLMS_PATX_F05	olmstedi	sand	PATX	F	-3.34431	-1.7937
	OLMS_PATX_F07	olmstedi	sand	PATX	F	-3.55059	-1.7937
	OLMS_PATX_F08	olmstedi	sand	PATX	F	-3.2208	-1.7937
	OLMS_PATX_F09	olmstedi	sand	PATX	F	-3.30112	-1.7937
	OLMS_PATX_F10	olmstedi	sand	PATX	F	-3.13681	-1.7937
	OLMS_PATX_F11	olmstedi	sand	PATX	F	-3.23693	-1.7937
	OLMS_PATX_F12	olmstedi	sand	PATX	F	-3.30219	-1.7937
	OLMS_PATX_M01	olmstedi	sand	PATX	M	-3.28798	-1.7937
	OLMS_PATX_M02	olmstedi	sand	PATX	M	-3.17206	-1.7937
	OLMS_PATX_M03	olmstedi	sand	PATX	M	-2.77866	-1.7937
	OLMS_PATX_M04	olmstedi	sand	PATX	M	-3.10151	-1.7937
	OLMS_PATX_M05	olmstedi	sand	PATX	M	-3.13591	-1.7937
	OLMS_PATX_M06	olmstedi	sand	PATX	M	-3.25857	-1.7937
	OLMS_PATX_M07	olmstedi	sand	PATX	M	-3.16952	-1.7937
	OLMS_PATX_M08	olmstedi	sand	PATX	M	-3.12654	-1.7937
	OLMS_PATX_M09	olmstedi	sand	PATX	M	-3.08461	-1.7937
	OLMS_PATX_M10	olmstedi	sand	PATX	M	-2.9842	-1.7937
	OLMS_PATX_M11	olmstedi	sand	PATX	M	-2.97364	-1.7937
	OLMS_ROCK_F01	olmstedi	sand	ROCK	F	-3.41262	-1.7937
	OLMS_ROCK_F02	olmstedi	sand	ROCK	F	-3.02591	-1.7937
	OLMS_ROCK_F03	olmstedi	sand	ROCK	F	-3.23269	-1.7937
	OLMS_ROCK_F04	olmstedi	sand	ROCK	F	-3.60817	-1.7937
	OLMS_ROCK_F05	olmstedi	sand	ROCK	F	-3.45611	-1.7937
	OLMS_ROCK_F06	olmstedi	sand	ROCK	F	-3.47146	-1.7937
	OLMS_ROCK_F07	olmstedi	sand	ROCK	F	-3.279	-1.7937
	OLMS_ROCK_F08	olmstedi	sand	ROCK	F	-3.46714	-1.7937
	OLMS_ROCK_F09	olmstedi	sand	ROCK	F	-3.45194	-1.7937
	OLMS_ROCK_F10	olmstedi	sand	ROCK	F	-3.48933	-1.7937
	OLMS_ROCK_F11	olmstedi	sand	ROCK	F	-3.55351	-1.7937
	OLMS_ROCK_M01	olmstedi	sand	ROCK	M	-2.9054	-1.7937
	OLMS_ROCK_M02	olmstedi	sand	ROCK	M	-3.24942	-1.7937
	OLMS_ROCK_M03	olmstedi	sand	ROCK	M	-3.06533	-1.7937
	OLMS_ROCK_M04	olmstedi	sand	ROCK	M	-3.24124	-1.7937
	OLMS_ROCK_M05	olmstedi	sand	ROCK	M	-2.82161	-1.7937
	OLMS_ROCK_M06	olmstedi	sand	ROCK	M	-3.02595	-1.7937
	OLMS_ROCK_M07	olmstedi	sand	ROCK	M	-2.93734	-1.7937
	OLMS_ROCK_M08	olmstedi	sand	ROCK	M	-2.93361	-1.7937
	OLMS_ROCK_M09	olmstedi	sand	ROCK	M	-2.61862	-1.7937
	PRYG_OTCK_F01	pyrrhogaster	sand	OTCK	F	-3.67511	-1.7937
	PRYG_OTCK_F02	pyrrhogaster	sand	OTCK	F	-3.03459	-1.7937
	PRYG_OTCK_F03	pyrrhogaster	sand	OTCK	F	-3.19712	-1.7937
	PRYG_OTCK_F04	pyrrhogaster	sand	OTCK	F	-3.31682	-1.7937
	PRYG_OTCK_F05	pyrrhogaster	sand	OTCK	F	-3.2315	-1.7937
	PRYG_OTCK_F06	pyrrhogaster	sand	OTCK	F	-3.53359	-1.7937
	PRYG_OTCK_F07	pyrrhogaster	sand	OTCK	F	-2.8325	-1.7937
	PRYG_OTCK_F08	pyrrhogaster	sand	OTCK	F	-3.62255	-1.7937
	PRYG_OTCK_F09	pyrrhogaster	sand	OTCK	F	-3.66654	-1.7937
	PRYG_OTCK_F10	pyrrhogaster	sand	OTCK	F	-3.14611	-1.7937
	PRYG_OTCK_F11	pyrrhogaster	sand	OTCK	F	-2.97517	-1.7937
	PRYG_OTCK_M01	pyrrhogaster	sand	OTCK	M	-2.60537	-1.7937
	PRYG_OTCK_M02	pyrrhogaster	sand	OTCK	M	-3.00943	-1.7937
	PRYG_OTCK_M03	pyrrhogaster	sand	OTCK	M	-2.38003	-1.7937
	PRYG_OTCK_M04	pyrrhogaster	sand	OTCK	M	-2.09849	-1.7937
	PRYG_OTCK_M05	pyrrhogaster	sand	OTCK	M	-2.41832	-1.7937
	PRYG_OTCK_M06	pyrrhogaster	sand	OTCK	M	-2.40439	-1.7937
	PRYG_OTCK_M07	pyrrhogaster	sand	OTCK	M	-2.73759	-1.7937
	PRYG_OTCK_M08	pyrrhogaster	sand	OTCK	M	-2.34848	-1.7937
	PRYG_OTCK_M09	pyrrhogaster	sand	OTCK	M	-2.35505	-1.7937
	PRYG_OTCK_M10	pyrrhogaster	sand	OTCK	M	-2.31985	-1.7937
	PYRG_OTCK_M11	pyrrhogaster	sand	OTCK	M	-2.83141	-1.7937
	SWNI_BGCH_F01	swaini	detritus	BGCH	F	-3.39004	-1.97713
	SWNI_BGCH_F02	swaini	detritus	BGCH	F	-2.82519	-1.97713
	SWNI_BGCH_F03	swaini	detritus	BGCH	F	-3.12376	-1.97713
	SWNI_BGCH_F04	swaini	detritus	BGCH	F	-3.09066	-1.97713
	SWNI_BGCH_F05	swaini	detritus	BGCH	F	-3.13761	-1.97713
	SWNI_BGCH_F06	swaini	detritus	BGCH	F	-3.53869	-1.97713
	SWNI_BGCH_F07	swaini	detritus	BGCH	F	-3.39506	-1.97713
	SWNI_BGCH_F08	swaini	detritus	BGCH	F	-3.53917	-1.97713
	SWNI_BGCH_F09	swaini	detritus	BGCH	F	-3.31324	-1.97713
	SWNI_BGCH_F10	swaini	detritus	BGCH	F	-3.24456	-1.97713
	SWNI_BGCH_F11	swaini	detritus	BGCH	F	-3.72972	-1.97713
	SWNI_BGCH_M01	swaini	detritus	BGCH	M	-3.15309	-1.97713
	SWNI_BGCH_M02	swaini	detritus	BGCH	M	-3.42531	-1.97713
	SWNI_BGCH_M03	swaini	detritus	BGCH	M	-3.02253	-1.97713
	SWNI_BGCH_M04	swaini	detritus	BGCH	M	-2.83198	-1.97713
	SWNI_BGCH_M05	swaini	detritus	BGCH	M	-2.78819	-1.97713
	SWNI_BGCH_M06	swaini	detritus	BGCH	M	-2.79832	-1.97713
	SWNI_BGCH_M07	swaini	detritus	BGCH	M	-2.86159	-1.97713
	SWNI_BGCH_M08	swaini	detritus	BGCH	M	-3.27822	-1.97713
	SWNI_BGCH_M09	swaini	detritus	BGCH	M	-3.09517	-1.97713
	SWNI_BGCH_M10	swaini	detritus	BGCH	M	-2.85325	-1.97713
	SWNI_BGCH_M11	swaini	detritus	BGCH	M	-3.12087	-1.97713
	SWNI_BGCH_M12	swaini	detritus	BGCH	M	-3.15375	-1.97713
	SWNI_MYRC_F01	swaini	detritus	MYRC	F	-3.6447	-1.97713
	SWNI_MYRC_F02	swaini	detritus	MYRC	F	-3.23453	-1.97713
	SWNI_MYRC_F03	swaini	detritus	MYRC	F	-3.42489	-1.97713
	SWNI_MYRC_F04	swaini	detritus	MYRC	F	-3.37555	-1.97713
	SWNI_MYRC_F05	swaini	detritus	MYRC	F	-3.40097	-1.97713
	SWNI_MYRC_M01	swaini	detritus	MYRC	M	-3.18922	-1.97713
	SWNI_MYRC_M02	swaini	detritus	MYRC	M	-3.31853	-1.97713
	SWNI_MYRC_M03	swaini	detritus	MYRC	M	-3.52922	-1.97713
	SWNI_MYRC_M04	swaini	detritus	MYRC	M	-3.28498	-1.97713
	SWNI_MYRC_M05	swaini	detritus	MYRC	M	-2.91179	-1.97713
	SWNI_MYRC_M06	swaini	detritus	MYRC	M	-2.83995	-1.97713
	SWNI_MYRC_M07	swaini	detritus	MYRC	M	-3.46546	-1.97713
	SWNI_MYRC_M08	swaini	detritus	MYRC	M	-2.78849	-1.97713
	SWNI_MYRC_M09	swaini	detritus	MYRC	M	-3.17378	-1.97713
	SWNI_MYRC_M10	swaini	detritus	MYRC	M	-3.36921	-1.97713
	SWNI_MYRC_M11	swaini	detritus	MYRC	M	-3.1508	-1.97713
	SWNI_SCRB_F01	swaini	detritus	SCRB	F	-3.36745	-1.97713
	SWNI_SCRB_F02	swaini	detritus	SCRB	F	-3.27176	-1.97713
	SWNI_SCRB_F03	swaini	detritus	SCRB	F	-3.17867	-1.97713
	SWNI_SCRB_F04	swaini	detritus	SCRB	F	-2.70436	-1.97713
	SWNI_SCRB_F05	swaini	detritus	SCRB	F	-3.37616	-1.97713
	SWNI_SCRB_F06	swaini	detritus	SCRB	F	-3.479	-1.97713
	SWNI_SCRB_F07	swaini	detritus	SCRB	F	-3.20956	-1.97713
	SWNI_SCRB_F08	swaini	detritus	SCRB	F	-3.38475	-1.97713
	SWNI_SCRB_F09	swaini	detritus	SCRB	F	-3.48145	-1.97713
	SWNI_SCRB_F10	swaini	detritus	SCRB	F	-3.40952	-1.97713
	SWNI_SCRB_F11	swaini	detritus	SCRB	F	-3.14901	-1.97713
	SWNI_SCRB_M01	swaini	detritus	SCRB	M	-3.06793	-1.97713
	SWNI_SCRB_M02	swaini	detritus	SCRB	M	-2.98504	-1.97713
	SWNI_SCRB_M03	swaini	detritus	SCRB	M	-3.15459	-1.97713
	SWNI_SCRB_M04	swaini	detritus	SCRB	M	-3.01904	-1.97713
	SWNI_SCRB_M05	swaini	detritus	SCRB	M	-3.34349	-1.97713
	SWNI_SCRB_M06	swaini	detritus	SCRB	M	-3.13493	-1.97713
	SWNI_SCRB_M07	swaini	detritus	SCRB	M	-2.82474	-1.97713
	SWNI_SCRB_M08	swaini	detritus	SCRB	M	-2.94366	-1.97713
	SWNI_SCRB_M09	swaini	detritus	SCRB	M	-2.84783	-1.97713
	SWNI_SCRB_M10	swaini	detritus	SCRB	M	-3.29406	-1.97713
	SWNI_SCRB_M11	swaini	detritus	SCRB	M	-3.19059	-1.97713
	SWNI_SCRB_M12	swaini	detritus	SCRB	M	-2.90417	-1.97713
	ZONA_FRCT_F01	zonale	gravel	FRCT	F	-3.22282	-2.9947
	ZONA_FRCT_F02	zonale	gravel	FRCT	F	-3.11527	-2.9947
	ZONA_FRCT_F03	zonale	gravel	FRCT	F	-3.32219	-2.9947
	ZONA_FRCT_F04	zonale	gravel	FRCT	F	-3.03023	-2.9947
	ZONA_FRCT_F05	zonale	gravel	FRCT	F	-3.0516	-2.9947
	ZONA_FRCT_F06	zonale	gravel	FRCT	F	-3.00137	-2.9947
	ZONA_FRCT_F07	zonale	gravel	FRCT	F	-3.38811	-2.9947
	ZONA_FRCT_M01	zonale	gravel	FRCT	M	-3.00124	-2.9947
	ZONA_FRCT_M02	zonale	gravel	FRCT	M	-2.97287	-2.9947
	ZONA_FRCT_M03	zonale	gravel	FRCT	M	-3.26045	-2.9947
	ZONA_FRCT_M04	zonale	gravel	FRCT	M	-2.81698	-2.9947
	ZONA_FRCT_M05	zonale	gravel	FRCT	M	-3.12875	-2.9947
	ZONA_FRCT_M06	zonale	gravel	FRCT	M	-3.39701	-2.9947
	ZONA_FRCT_M07	zonale	gravel	FRCT	M	-2.71093	-2.9947
	ZONA_FRCT_M08	zonale	gravel	FRCT	M	-3.04022	-2.9947
	ZONA_FRCT_M09	zonale	gravel	FRCT	M	-3.1951	-2.9947
	ZONA_FRCT_M10	zonale	gravel	FRCT	M	-3.29672	-2.9947
	ZONA_FRCT_M11	zonale	gravel	FRCT	M	-3.17827	-2.9947
	ZONA_FRCT_M12	zonale	gravel	FRCT	M	-2.64176	-2.9947
	ZONA_FRCT_M13	zonale	gravel	FRCT	M	-3.04645	-2.9947
	ZONA_FRCT_M14	zonale	gravel	FRCT	M	-2.99001	-2.9947
	ZONA_FRCT_M15	zonale	gravel	FRCT	M	-3.23383	-2.9947
	ZONA_FRCT_M16	zonale	gravel	FRCT	M	-3.25458	-2.9947
	ZONA_FRCT_M18	zonale	gravel	FRCT	M	-3.06216	-2.9947
	ZONA_LNCK_F01	zonale	gravel	LNCK	F	-3.22035	-2.9947
	ZONA_LNCK_F02	zonale	gravel	LNCK	F	-3.61951	-2.9947
	ZONA_LNCK_F03	zonale	gravel	LNCK	F	-3.32275	-2.9947
	ZONA_LNCK_F04	zonale	gravel	LNCK	F	-2.15801	-2.9947
	ZONA_LNCK_F05	zonale	gravel	LNCK	F	-3.4911	-2.9947
	ZONA_LNCK_F06	zonale	gravel	LNCK	F	-3.44264	-2.9947
	ZONA_LNCK_F07	zonale	gravel	LNCK	F	-3.65638	-2.9947
	ZONA_LNCK_F08	zonale	gravel	LNCK	F	-3.61449	-2.9947
	ZONA_LNCK_F09	zonale	gravel	LNCK	F	-3.50663	-2.9947
	ZONA_LNCK_F10	zonale	gravel	LNCK	F	-3.76622	-2.9947
	ZONA_LNCK_F11	zonale	gravel	LNCK	F	-2.47103	-2.9947
	ZONA_LNCK_F12	zonale	gravel	LNCK	F	-3.16781	-2.9947
	ZONA_LNCK_F13	zonale	gravel	LNCK	F	-3.47879	-2.9947
	ZONA_LNCK_F14	zonale	gravel	LNCK	F	-3.44194	-2.9947
	ZONA_LNCK_F16	zonale	gravel	LNCK	F	-3.12787	-2.9947
	ZONA_LNCK_M02	zonale	gravel	LNCK	M	-3.20934	-2.9947
	ZONA_LNCK_M03	zonale	gravel	LNCK	M	-3.24507	-2.9947
	ZONA_LNCK_M04	zonale	gravel	LNCK	M	-2.92836	-2.9947
	ZONA_LNCK_M05	zonale	gravel	LNCK	M	-2.84314	-2.9947
	ZONA_LNCK_M06	zonale	gravel	LNCK	M	-3.42524	-2.9947
	ZONA_LNCK_M07	zonale	gravel	LNCK	M	-3.0937	-2.9947
	ZONA_LNCK_M08	zonale	gravel	LNCK	M	-3.27964	-2.9947
	ZONA_LNCK_M09	zonale	gravel	LNCK	M	-3.21767	-2.9947
	ZONA_LNCK_M10	zonale	gravel	LNCK	M	-3.67506	-2.9947
	ZONA_LNCK_M11	zonale	gravel	LNCK	M	-3.20264	-2.9947
	ZONA_MFKR_F01	zonale	gravel	MFKR	F	-3.23786	-2.9947
	ZONA_MFKR_F02	zonale	gravel	MFKR	F	-3.25703	-2.9947
	ZONA_MFKR_F03	zonale	gravel	MFKR	F	-3.19489	-2.9947
	ZONA_MFKR_F04	zonale	gravel	MFKR	F	-3.45798	-2.9947
	ZONA_MFKR_F05	zonale	gravel	MFKR	F	-3.5662	-2.9947
	ZONA_MFKR_F06	zonale	gravel	MFKR	F	-3.21411	-2.9947
	ZONA_MFKR_F07	zonale	gravel	MFKR	F	-3.58108	-2.9947
	ZONA_MFKR_F08	zonale	gravel	MFKR	F	-3.22969	-2.9947
	ZONA_MFKR_F09	zonale	gravel	MFKR	F	-3.4153	-2.9947
	ZONA_MFKR_F10	zonale	gravel	MFKR	F	-3.21183	-2.9947
	ZONA_MFKR_F11	zonale	gravel	MFKR	F	-3.13496	-2.9947
	ZONA_MFKR_F12	zonale	gravel	MFKR	F	-3.66833	-2.9947
	ZONA_MFKR_M01	zonale	gravel	MFKR	M	-3.25811	-2.9947
	ZONA_MFKR_M02	zonale	gravel	MFKR	M	-3.54885	-2.9947
	ZONA_MFKR_M03	zonale	gravel	MFKR	M	-2.90384	-2.9947
	ZONA_MFKR_M04	zonale	gravel	MFKR	M	-3.25108	-2.9947
	ZONA_MFKR_M05	zonale	gravel	MFKR	M	-3.04149	-2.9947
	ZONA_MFKR_M06	zonale	gravel	MFKR	M	-2.95653	-2.9947
	ZONA_MFKR_M07	zonale	gravel	MFKR	M	-3.32286	-2.9947
	ZONA_MFKR_M08	zonale	gravel	MFKR	M	-3.00747	-2.9947
	ZONA_MFKR_M09	zonale	gravel	MFKR	M	-2.78949	-2.9947
	ZONA_MFKR_M10	zonale	gravel	MFKR	M	-2.4942	-2.9947

## Sheet: Figure 5
Figure 5
		species	habitat	fish_slope mean	hab_slope mean	fish_slope stderr	hab_slope stderr
	males	barrenense	bedrock	-3.08299	-2.2	0.0242035	0.0490473
		blennioides	boulder	-3.17398	-2.72297	0.0508732	0.0364837
		caeruleum	gravel	-3.40143	-2.9947	0.0353802	0.0549649
		camurum	boulder	-3.17972	-2.72297	0.038421	0.0364837
		chlorosomum	sand	-2.76703	-1.7937	0.0546688	0.0589055
		gracile	detritus	-3.12344	-1.97713	0.0255564	0.0497894
		olmstedi	sand	-3.3721	-1.7937	0.0306778	0.0589055
		pyrrhogaster	sand	-2.50076	-1.7937	0.0632613	0.0589055
		swaini	detritus	-3.08897	-1.97713	0.0277359	0.0497894
		zonale	gravel	-3.10598	-2.9947	0.0307799	0.0549649
		species	habitat	fish_slope mean	hab_slope mean	fish_slope stderr	hab_slope stderr
	females	barrenense	bedrock	-3.31465	-2.2	0.0282105	0.0490473
		blennioides	boulder	-3.30819	-2.72297	0.0435103	0.0364837
		caeruleum	gravel	-3.35933	-2.9947	0.0282784	0.0549649
		camurum	boulder	-3.23808	-2.72297	0.0383492	0.0364837
		chlorosomum	sand	-2.63083	-1.7937	0.0431949	0.0589055
		gracile	detritus	-3.07427	-1.97713	0.0360459	0.0497894
		olmstedi	sand	-3.04359	-1.7937	0.0235451	0.0589055
		pyrrhogaster	sand	-3.29378	-1.7937	0.0736099	0.0589055
		swaini	detritus	-3.31185	-1.97713	0.0325275	0.0497894
		zonale	gravel	-3.28783	-2.9947	0.0407999	0.0549649

## Sheet: Supplementary Note 2
Supplementary Note 2
	individual	species	habitat	site	sex	fish_slope	hab_slope
	BARR_EFBR_F01	barrenense	bedrock	EFBR	F	-3.29393	-2.2
	BARR_EFBR_F02	barrenense	bedrock	EFBR	F	-3.4951	-2.2
	BARR_EFBR_F03	barrenense	bedrock	EFBR	F	-3.54138	-2.2
	BARR_EFBR_F04	barrenense	bedrock	EFBR	F	-3.2243	-2.2
	BARR_EFBR_F05	barrenense	bedrock	EFBR	F	-3.6018	-2.2
	BARR_EFBR_F06	barrenense	bedrock	EFBR	F	-3.64625	-2.2
	BARR_EFBR_F07	barrenense	bedrock	EFBR	F	-3.57861	-2.2
	BARR_EFBR_F08	barrenense	bedrock	EFBR	F	-3.23373	-2.2
	BARR_EFBR_F09	barrenense	bedrock	EFBR	F	-3.12165	-2.2
	BARR_EFBR_F10	barrenense	bedrock	EFBR	F	-3.32771	-2.2
	BARR_EFBR_F11	barrenense	bedrock	EFBR	F	-3.08525	-2.2
	BARR_EFBR_F12	barrenense	bedrock	EFBR	F	-3.30504	-2.2
	BARR_EFBR_F13	barrenense	bedrock	EFBR	F	-3.37897	-2.2
	BARR_EFBR_F14	barrenense	bedrock	EFBR	F	-3.48984	-2.2
	BARR_EFBR_F15	barrenense	bedrock	EFBR	F	-3.45497	-2.2
	BARR_EFBR_F16	barrenense	bedrock	EFBR	F	-3.17972	-2.2
	BARR_EFBR_F17	barrenense	bedrock	EFBR	F	-3.49106	-2.2
	BARR_EFBR_F18	barrenense	bedrock	EFBR	F	-3.44675	-2.2
	BARR_EFBR_M01	barrenense	bedrock	EFBR	M	-3.3574	-2.2
	BARR_EFBR_M02	barrenense	bedrock	EFBR	M	-3.59323	-2.2
	BARR_EFBR_M03	barrenense	bedrock	EFBR	M	-3.11003	-2.2
	BARR_EFBR_M04	barrenense	bedrock	EFBR	M	-3.3007	-2.2
	BARR_EFBR_M05	barrenense	bedrock	EFBR	M	-3.09452	-2.2
	BARR_EFBR_M06	barrenense	bedrock	EFBR	M	-3.21438	-2.2
	BARR_EFBR_M07	barrenense	bedrock	EFBR	M	-3.02753	-2.2
	BARR_EFBR_M08	barrenense	bedrock	EFBR	M	-3.27015	-2.2
	BARR_EFBR_M09	barrenense	bedrock	EFBR	M	-3.18545	-2.2
	BARR_EFBR_M10	barrenense	bedrock	EFBR	M	-3.0631	-2.2
	BARR_EFBR_M11	barrenense	bedrock	EFBR	M	-3.11041	-2.2
	BARR_EFBR_M12	barrenense	bedrock	EFBR	M	-3.27456	-2.2
	BARR_LICK_F01	barrenense	bedrock	LICK	F	-3.57272	-2.2
	BARR_LICK_F02	barrenense	bedrock	LICK	F	-3.28159	-2.2
	BARR_LICK_F03	barrenense	bedrock	LICK	F	-3.21765	-2.2
	BARR_LICK_F04	barrenense	bedrock	LICK	F	-3.38407	-2.2
	BARR_LICK_F05	barrenense	bedrock	LICK	F	-3.48512	-2.2
	BARR_LICK_F06	barrenense	bedrock	LICK	F	-3.4699	-2.2
	BARR_LICK_F07	barrenense	bedrock	LICK	F	-3.37013	-2.2
	BARR_LICK_F08	barrenense	bedrock	LICK	F	-3.46781	-2.2
	BARR_LICK_F09	barrenense	bedrock	LICK	F	-3.5066	-2.2
	BARR_LICK_F10	barrenense	bedrock	LICK	F	-3.26812	-2.2
	BARR_LICK_F11	barrenense	bedrock	LICK	F	-3.30878	-2.2
	BARR_LICK_F12	barrenense	bedrock	LICK	F	-3.26328	-2.2
	BARR_LICK_M01	barrenense	bedrock	LICK	M	-3.1262	-2.2
	BARR_LICK_M02	barrenense	bedrock	LICK	M	-3.3613	-2.2
	BARR_LICK_M03	barrenense	bedrock	LICK	M	-2.99206	-2.2
	BARR_LICK_M04	barrenense	bedrock	LICK	M	-2.98961	-2.2
	BARR_LICK_M05	barrenense	bedrock	LICK	M	-3.00783	-2.2
	BARR_LICK_M06	barrenense	bedrock	LICK	M	-3.09506	-2.2
	BARR_LICK_M07	barrenense	bedrock	LICK	M	-3.16032	-2.2
	BARR_LICK_M08	barrenense	bedrock	LICK	M	-3.05663	-2.2
	BARR_LICK_M09	barrenense	bedrock	LICK	M	-2.8959	-2.2
	BARR_LICK_M10	barrenense	bedrock	LICK	M	-3.2568	-2.2
	BARR_LICK_M11	barrenense	bedrock	LICK	M	-2.95946	-2.2
	BARR_LICK_M12	barrenense	bedrock	LICK	M	-3.21197	-2.2
	BARR_LICK_M13	barrenense	bedrock	LICK	M	-3.09611	-2.2
	BARR_LICK_M14	barrenense	bedrock	LICK	M	-2.80665	-2.2
	BARR_LICK_M15	barrenense	bedrock	LICK	M	-3.19399	-2.2
	BARR_LICK_M16	barrenense	bedrock	LICK	M	-3.46285	-2.2
	BARR_LICK_M17	barrenense	bedrock	LICK	M	-2.8741	-2.2
	BARR_LICK_M18	barrenense	bedrock	LICK	M	-2.79934	-2.2
	BARR_TRCK_F01	barrenense	bedrock	TRCK	F	-2.33971	-2.2
	BARR_TRCK_F02	barrenense	bedrock	TRCK	F	-3.05754	-2.2
	BARR_TRCK_F03	barrenense	bedrock	TRCK	F	-3.45242	-2.2
	BARR_TRCK_F04	barrenense	bedrock	TRCK	F	-3.56241	-2.2
	BARR_TRCK_F05	barrenense	bedrock	TRCK	F	-3.31561	-2.2
	BARR_TRCK_F06	barrenense	bedrock	TRCK	F	-3.11785	-2.2
	BARR_TRCK_F07	barrenense	bedrock	TRCK	F	-3.07612	-2.2
	BARR_TRCK_F08	barrenense	bedrock	TRCK	F	-2.87874	-2.2
	BARR_TRCK_F09	barrenense	bedrock	TRCK	F	-3.35165	-2.2
	BARR_TRCK_F10	barrenense	bedrock	TRCK	F	-3.38859	-2.2
	BARR_TRCK_F11	barrenense	bedrock	TRCK	F	-3.18601	-2.2
	BARR_TRCK_F12	barrenense	bedrock	TRCK	F	-3.4844	-2.2
	BARR_TRCK_F13	barrenense	bedrock	TRCK	F	-2.82704	-2.2
	BARR_TRCK_M01	barrenense	bedrock	TRCK	M	-3.18033	-2.2
	BARR_TRCK_M02	barrenense	bedrock	TRCK	M	-2.97048	-2.2
	BARR_TRCK_M03	barrenense	bedrock	TRCK	M	-2.90346	-2.2
	BARR_TRCK_M04	barrenense	bedrock	TRCK	M	-3.02346	-2.2
	BARR_TRCK_M05	barrenense	bedrock	TRCK	M	-2.84213	-2.2
	BARR_TRCK_M06	barrenense	bedrock	TRCK	M	-3.02842	-2.2
	BARR_TRCK_M07	barrenense	bedrock	TRCK	M	-2.73421	-2.2
	BARR_TRCK_M08	barrenense	bedrock	TRCK	M	-2.76771	-2.2
	BARR_TRCK_M09	barrenense	bedrock	TRCK	M	-3.16353	-2.2
	BARR_TRCK_M10	barrenense	bedrock	TRCK	M	-2.79266	-2.2
	BARR_TRCK_M11	barrenense	bedrock	TRCK	M	-2.87659	-2.2
	BLEN_BNCK_F01	blennioides	boulder	BNCK	F	-2.917	-2.72297
	BLEN_BNCK_F02	blennioides	boulder	BNCK	F	-3.00418	-2.72297
	BLEN_BNCK_F03	blennioides	boulder	BNCK	F	-3.23181	-2.72297
	BLEN_BNCK_F04	blennioides	boulder	BNCK	F	-3.20461	-2.72297
	BLEN_BNCK_F05	blennioides	boulder	BNCK	F	-3.29594	-2.72297
	BLEN_BNCK_F06	blennioides	boulder	BNCK	F	-2.81233	-2.72297
	BLEN_BNCK_F07	blennioides	boulder	BNCK	F	-3.01696	-2.72297
	BLEN_BNCK_F08	blennioides	boulder	BNCK	F	-2.58107	-2.72297
	BLEN_BNCK_F09	blennioides	boulder	BNCK	F	-3.15331	-2.72297
	BLEN_BNCK_F10	blennioides	boulder	BNCK	F	-3.17023	-2.72297
	BLEN_BNCK_F11	blennioides	boulder	BNCK	F	-2.79599	-2.72297
	BLEN_BNCK_F12	blennioides	boulder	BNCK	F	-3.19185	-2.72297
	BLEN_BNCK_M01	blennioides	boulder	BNCK	M	-2.93298	-2.72297
	BLEN_BNCK_M02	blennioides	boulder	BNCK	M	-2.79449	-2.72297
	BLEN_BNCK_M03	blennioides	boulder	BNCK	M	-2.83812	-2.72297
	BLEN_BNCK_M04	blennioides	boulder	BNCK	M	-2.53839	-2.72297
	BLEN_BNCK_M05	blennioides	boulder	BNCK	M	-2.66414	-2.72297
	BLEN_BNCK_M06	blennioides	boulder	BNCK	M	-2.75288	-2.72297
	BLEN_BNCK_M07	blennioides	boulder	BNCK	M	-3.32117	-2.72297
	BLEN_BNCK_M08	blennioides	boulder	BNCK	M	-2.37878	-2.72297
	BLEN_BNCK_M09	blennioides	boulder	BNCK	M	-3.01237	-2.72297
	BLEN_BNCK_M10	blennioides	boulder	BNCK	M	-2.65055	-2.72297
	BLEN_BNCK_M11	blennioides	boulder	BNCK	M	-3.00057	-2.72297
	BLEN_JDCK_F01	blennioides	boulder	JDCK	F	-3.44932	-2.72297
	BLEN_JDCK_F02	blennioides	boulder	JDCK	F	-3.61991	-2.72297
	BLEN_JDCK_F03	blennioides	boulder	JDCK	F	-3.62188	-2.72297
	BLEN_JDCK_F04	blennioides	boulder	JDCK	F	-3.49755	-2.72297
	BLEN_JDCK_F05	blennioides	boulder	JDCK	F	-3.51664	-2.72297
	BLEN_JDCK_F06	blennioides	boulder	JDCK	F	-3.24878	-2.72297
	BLEN_JDCK_F07	blennioides	boulder	JDCK	F	-3.95708	-2.72297
	BLEN_JDCK_M01	blennioides	boulder	JDCK	M	-3.21533	-2.72297
	BLEN_JDCK_M02	blennioides	boulder	JDCK	M	-3.49195	-2.72297
	BLEN_JDCK_M03	blennioides	boulder	JDCK	M	-3.60345	-2.72297
	BLEN_JDCK_M04	blennioides	boulder	JDCK	M	-3.43792	-2.72297
	BLEN_JDCK_M05	blennioides	boulder	JDCK	M	-3.84265	-2.72297
	BLEN_JDCK_M06	blennioides	boulder	JDCK	M	-3.66308	-2.72297
	BLEN_JDCK_M07	blennioides	boulder	JDCK	M	-3.31772	-2.72297
	BLEN_JDCK_M08	blennioides	boulder	JDCK	M	-3.06355	-2.72297
	BLEN_JDCK_M09	blennioides	boulder	JDCK	M	-3.51094	-2.72297
	BLEN_JDCK_M10	blennioides	boulder	JDCK	M	-3.03883	-2.72297
	BLEN_JDCK_M11	blennioides	boulder	JDCK	M	-3.24632	-2.72297
	BLEN_REDR_F01	blennioides	boulder	REDR	F	-3.1514	-2.72297
	BLEN_REDR_F02	blennioides	boulder	REDR	F	-3.39085	-2.72297
	BLEN_REDR_F03	blennioides	boulder	REDR	F	-3.60921	-2.72297
	BLEN_REDR_F04	blennioides	boulder	REDR	F	-3.58756	-2.72297
	BLEN_REDR_F05	blennioides	boulder	REDR	F	-3.76618	-2.72297
	BLEN_REDR_F06	blennioides	boulder	REDR	F	-3.6658	-2.72297
	BLEN_REDR_F07	blennioides	boulder	REDR	F	-2.9751	-2.72297
	BLEN_REDR_F08	blennioides	boulder	REDR	F	-3.43826	-2.72297
	BLEN_REDR_F09	blennioides	boulder	REDR	F	-3.592	-2.72297
	BLEN_REDR_F10	blennioides	boulder	REDR	F	-3.56911	-2.72297
	BLEN_REDR_F11	blennioides	boulder	REDR	F	-3.45464	-2.72297
	BLEN_REDR_F12	blennioides	boulder	REDR	F	-3.06719	-2.72297
	BLEN_REDR_M01	blennioides	boulder	REDR	M	-3.73593	-2.72297
	BLEN_REDR_M02	blennioides	boulder	REDR	M	-3.58238	-2.72297
	BLEN_REDR_M03	blennioides	boulder	REDR	M	-3.317	-2.72297
	BLEN_REDR_M04	blennioides	boulder	REDR	M	-3.56014	-2.72297
	BLEN_REDR_M05	blennioides	boulder	REDR	M	-3.36726	-2.72297
	BLEN_REDR_M06	blennioides	boulder	REDR	M	-2.96696	-2.72297
	BLEN_REDR_M07	blennioides	boulder	REDR	M	-3.28143	-2.72297
	BLEN_REDR_M08	blennioides	boulder	REDR	M	-3.09217	-2.72297
	CAER_REDR_F01	caeruleum	gravel	REDR	F	-3.44943	-2.9947
	CAER_REDR_F02	caeruleum	gravel	REDR	F	-3.43743	-2.9947
	CAER_REDR_F03	caeruleum	gravel	REDR	F	-3.3856	-2.9947
	CAER_REDR_F04	caeruleum	gravel	REDR	F	-3.29793	-2.9947
	CAER_REDR_F05	caeruleum	gravel	REDR	F	-3.34063	-2.9947
	CAER_REDR_F06	caeruleum	gravel	REDR	F	-3.45367	-2.9947
	CAER_REDR_F07	caeruleum	gravel	REDR	F	-3.55509	-2.9947
	CAER_REDR_F08	caeruleum	gravel	REDR	F	-3.62878	-2.9947
	CAER_REDR_F09	caeruleum	gravel	REDR	F	-3.13605	-2.9947
	CAER_REDR_F10	caeruleum	gravel	REDR	F	-3.36265	-2.9947
	CAER_REDR_F11	caeruleum	gravel	REDR	F	-3.31805	-2.9947
	CAER_REDR_F12	caeruleum	gravel	REDR	F	-3.27693	-2.9947
	CAER_REDR_M01	caeruleum	gravel	REDR	M	-3.81171	-2.9947
	CAER_REDR_M02	caeruleum	gravel	REDR	M	-4.12045	-2.9947
	CAER_REDR_M03	caeruleum	gravel	REDR	M	-4.04769	-2.9947
	CAER_REDR_M04	caeruleum	gravel	REDR	M	-3.48571	-2.9947
	CAER_REDR_M05	caeruleum	gravel	REDR	M	-3.64226	-2.9947
	CAER_REDR_M06	caeruleum	gravel	REDR	M	-3.33567	-2.9947
	CAER_REDR_M07	caeruleum	gravel	REDR	M	-3.30714	-2.9947
	CAER_REDR_M08	caeruleum	gravel	REDR	M	-3.14987	-2.9947
	CAER_REDR_M09	caeruleum	gravel	REDR	M	-3.25904	-2.9947
	CAER_REDR_M10	caeruleum	gravel	REDR	M	-3.42968	-2.9947
	CAER_REDR_M11	caeruleum	gravel	REDR	M	-3.65521	-2.9947
	CAER_REDR_M12	caeruleum	gravel	REDR	M	-3.57856	-2.9947
	CAER_REDR_M13	caeruleum	gravel	REDR	M	-3.48847	-2.9947
	CAER_REDR_M14	caeruleum	gravel	REDR	M	-3.41384	-2.9947
	CAER_REDR_M15	caeruleum	gravel	REDR	M	-3.68564	-2.9947
	CAER_SAFK_F01	caeruleum	gravel	SAFK	F	-3.26055	-2.9947
	CAER_SAFK_F02	caeruleum	gravel	SAFK	F	-3.56295	-2.9947
	CAER_SAFK_F03	caeruleum	gravel	SAFK	F	-3.49333	-2.9947
	CAER_SAFK_F04	caeruleum	gravel	SAFK	F	-3.15844	-2.9947
	CAER_SAFK_F05	caeruleum	gravel	SAFK	F	-4.16841	-2.9947
	CAER_SAFK_F06	caeruleum	gravel	SAFK	F	-3.44501	-2.9947
	CAER_SAFK_F07	caeruleum	gravel	SAFK	F	-3.29996	-2.9947
	CAER_SAFK_F08	caeruleum	gravel	SAFK	F	-3.7375	-2.9947
	CAER_SAFK_F09	caeruleum	gravel	SAFK	F	-3.48918	-2.9947
	CAER_SAFK_F10	caeruleum	gravel	SAFK	F	-3.25043	-2.9947
	CAER_SAFK_F11	caeruleum	gravel	SAFK	F	-3.34096	-2.9947
	CAER_SAFK_M01	caeruleum	gravel	SAFK	M	-3.65584	-2.9947
	CAER_SAFK_M02	caeruleum	gravel	SAFK	M	-2.92994	-2.9947
	CAER_SAFK_M03	caeruleum	gravel	SAFK	M	-3.27092	-2.9947
	CAER_SAFK_M04	caeruleum	gravel	SAFK	M	-3.05103	-2.9947
	CAER_SAFK_M05	caeruleum	gravel	SAFK	M	-3.01647	-2.9947
	CAER_SAFK_M06	caeruleum	gravel	SAFK	M	-3.51989	-2.9947
	CAER_SAFK_M07	caeruleum	gravel	SAFK	M	-3.06258	-2.9947
	CAER_SAFK_M08	caeruleum	gravel	SAFK	M	-3.454	-2.9947
	CAER_SAFK_M09	caeruleum	gravel	SAFK	M	-2.85606	-2.9947
	CAER_SAFK_M10	caeruleum	gravel	SAFK	M	-2.85028	-2.9947
	CAER_SAFK_M11	caeruleum	gravel	SAFK	M	-3.27025	-2.9947
	CAER_TRFK_F01	caeruleum	gravel	TRFK	F	-3.13666	-2.9947
	CAER_TRFK_F02	caeruleum	gravel	TRFK	F	-3.53209	-2.9947
	CAER_TRFK_F03	caeruleum	gravel	TRFK	F	-3.12273	-2.9947
	CAER_TRFK_F04	caeruleum	gravel	TRFK	F	-2.87487	-2.9947
	CAER_TRFK_F05	caeruleum	gravel	TRFK	F	-3.22615	-2.9947
	CAER_TRFK_F06	caeruleum	gravel	TRFK	F	-3.19728	-2.9947
	CAER_TRFK_F07	caeruleum	gravel	TRFK	F	-3.30161	-2.9947
	CAER_TRFK_F08	caeruleum	gravel	TRFK	F	-3.205	-2.9947
	CAER_TRFK_F09	caeruleum	gravel	TRFK	F	-3.3011	-2.9947
	CAER_TRFK_F10	caeruleum	gravel	TRFK	F	-3.10826	-2.9947
	CAER_TRFK_F11	caeruleum	gravel	TRFK	F	-3.35269	-2.9947
	CAER_TRFK_F12	caeruleum	gravel	TRFK	F	-3.36899	-2.9947
	CAER_TRFK_M01	caeruleum	gravel	TRFK	M	-3.12278	-2.9947
	CAER_TRFK_M02	caeruleum	gravel	TRFK	M	-3.3775	-2.9947
	CAER_TRFK_M03	caeruleum	gravel	TRFK	M	-3.319	-2.9947
	CAER_TRFK_M04	caeruleum	gravel	TRFK	M	-3.45626	-2.9947
	CAER_TRFK_M05	caeruleum	gravel	TRFK	M	-3.48378	-2.9947
	CAER_TRFK_M06	caeruleum	gravel	TRFK	M	-3.46698	-2.9947
	CAER_TRFK_M07	caeruleum	gravel	TRFK	M	-3.84449	-2.9947
	CAER_TRFK_M08	caeruleum	gravel	TRFK	M	-3.31238	-2.9947
	CAER_TRFK_M09	caeruleum	gravel	TRFK	M	-3.11989	-2.9947
	CAER_TRFK_M10	caeruleum	gravel	TRFK	M	-3.32059	-2.9947
	CAER_TRFK_M11	caeruleum	gravel	TRFK	M	-3.61717	-2.9947
	CAER_TRFK_M12	caeruleum	gravel	TRFK	M	-3.46516	-2.9947
	CAMR_MFKR_F01	camurum	boulder	MFKR	F	-3.32377	-2.72297
	CAMR_MFKR_F02	camurum	boulder	MFKR	F	-3.11318	-2.72297
	CAMR_MFKR_F03	camurum	boulder	MFKR	F	-2.94072	-2.72297
	CAMR_MFKR_F04	camurum	boulder	MFKR	F	-2.9479	-2.72297
	CAMR_MFKR_F05	camurum	boulder	MFKR	F	-3.31574	-2.72297
	CAMR_MFKR_F06	camurum	boulder	MFKR	F	-3.27715	-2.72297
	CAMR_MFKR_F07	camurum	boulder	MFKR	F	-3.20638	-2.72297
	CAMR_MFKR_F08	camurum	boulder	MFKR	F	-2.68355	-2.72297
	CAMR_MFKR_F09	camurum	boulder	MFKR	F	-3.39561	-2.72297
	CAMR_MFKR_F10	camurum	boulder	MFKR	F	-3.30313	-2.72297
	CAMR_MFKR_M01	camurum	boulder	MFKR	M	-3.20723	-2.72297
	CAMR_MFKR_M02	camurum	boulder	MFKR	M	-3.52214	-2.72297
	CAMR_MFKR_M03	camurum	boulder	MFKR	M	-3.09256	-2.72297
	CAMR_MFKR_M04	camurum	boulder	MFKR	M	-2.94148	-2.72297
	CAMR_MFKR_M05	camurum	boulder	MFKR	M	-3.09619	-2.72297
	CAMR_MFKR_M06	camurum	boulder	MFKR	M	-3.58846	-2.72297
	CAMR_MFKR_M07	camurum	boulder	MFKR	M	-3.34661	-2.72297
	CAMR_MFKR_M08	camurum	boulder	MFKR	M	-3.4311	-2.72297
	CAMR_MFKR_M09	camurum	boulder	MFKR	M	-3.04501	-2.72297
	CAMR_MFKR_M10	camurum	boulder	MFKR	M	-3.19608	-2.72297
	CAMR_MFKR_M11	camurum	boulder	MFKR	M	-3.27174	-2.72297
	CAMR_MFVR_F01	camurum	boulder	MFVR	F	-3.47525	-2.72297
	CAMR_MFVR_F02	camurum	boulder	MFVR	F	-2.87039	-2.72297
	CAMR_MFVR_F03	camurum	boulder	MFVR	F	-3.06271	-2.72297
	CAMR_MFVR_F04	camurum	boulder	MFVR	F	-2.86679	-2.72297
	CAMR_MFVR_F05	camurum	boulder	MFVR	F	-3.19109	-2.72297
	CAMR_MFVR_F06	camurum	boulder	MFVR	F	-2.82551	-2.72297
	CAMR_MFVR_F07	camurum	boulder	MFVR	F	-2.89426	-2.72297
	CAMR_MFVR_F08	camurum	boulder	MFVR	F	-2.92816	-2.72297
	CAMR_MFVR_F09	camurum	boulder	MFVR	F	-2.97164	-2.72297
	CAMR_MFVR_M01	camurum	boulder	MFVR	M	-2.65594	-2.72297
	CAMR_MFVR_M02	camurum	boulder	MFVR	M	-2.98201	-2.72297
	CAMR_MFVR_M03	camurum	boulder	MFVR	M	-2.71807	-2.72297
	CAMR_MFVR_M04	camurum	boulder	MFVR	M	-2.62537	-2.72297
	CAMR_MFVR_M05	camurum	boulder	MFVR	M	-2.86754	-2.72297
	CAMR_MFVR_M06	camurum	boulder	MFVR	M	-3.06428	-2.72297
	CAMR_MFVR_M07	camurum	boulder	MFVR	M	-2.70958	-2.72297
	CAMR_MFVR_M08	camurum	boulder	MFVR	M	-2.76825	-2.72297
	CAMR_MFVR_M09	camurum	boulder	MFVR	M	-3.29002	-2.72297
	CAMR_MFVR_M10	camurum	boulder	MFVR	M	-3.54003	-2.72297
	CAMR_SFKR_F01	camurum	boulder	SFKR	F	-3.57463	-2.72297
	CAMR_SFKR_F02	camurum	boulder	SFKR	F	-3.46184	-2.72297
	CAMR_SFKR_F03	camurum	boulder	SFKR	F	-3.68247	-2.72297
	CAMR_SFKR_F04	camurum	boulder	SFKR	F	-3.64771	-2.72297
	CAMR_SFKR_F05	camurum	boulder	SFKR	F	-3.41815	-2.72297
	CAMR_SFKR_F06	camurum	boulder	SFKR	F	-3.44853	-2.72297
	CAMR_SFKR_F07	camurum	boulder	SFKR	F	-3.19075	-2.72297
	CAMR_SFKR_F08	camurum	boulder	SFKR	F	-3.89125	-2.72297
	CAMR_SFKR_F09	camurum	boulder	SFKR	F	-3.13019	-2.72297
	CAMR_SFKR_F10	camurum	boulder	SFKR	F	-3.43468	-2.72297
	CAMR_SFKR_F11	camurum	boulder	SFKR	F	-3.56846	-2.72297
	CAMR_SFKR_F12	camurum	boulder	SFKR	F	-3.33881	-2.72297
	CAMR_SFKR_M01	camurum	boulder	SFKR	M	-3.31197	-2.72297
	CAMR_SFKR_M02	camurum	boulder	SFKR	M	-3.24243	-2.72297
	CAMR_SFKR_M03	camurum	boulder	SFKR	M	-3.52721	-2.72297
	CAMR_SFKR_M04	camurum	boulder	SFKR	M	-3.32841	-2.72297
	CAMR_SFKR_M05	camurum	boulder	SFKR	M	-3.42542	-2.72297
	CAMR_SFKR_M06	camurum	boulder	SFKR	M	-3.05914	-2.72297
	CAMR_SFKR_M07	camurum	boulder	SFKR	M	-3.05221	-2.72297
	CAMR_SFKR_M08	camurum	boulder	SFKR	M	-3.04961	-2.72297
	CAMR_SFKR_M09	camurum	boulder	SFKR	M	-3.48332	-2.72297
	CAMR_SFKR_M10	camurum	boulder	SFKR	M	-3.685	-2.72297
	CAMR_SFKR_M11	camurum	boulder	SFKR	M	-3.62663	-2.72297
	CHLR_OTCK_F01	chlorosomum	sand	OTCK	F	-2.77063	-1.7937
	CHLR_OTCK_F02	chlorosomum	sand	OTCK	F	-2.77597	-1.7937
	CHLR_OTCK_F03	chlorosomum	sand	OTCK	F	-2.81651	-1.7937
	CHLR_OTCK_F04	chlorosomum	sand	OTCK	F	-2.94914	-1.7937
	CHLR_OTCK_F05	chlorosomum	sand	OTCK	F	-2.95369	-1.7937
	CHLR_OTCK_F06	chlorosomum	sand	OTCK	F	-2.64161	-1.7937
	CHLR_OTCK_F07	chlorosomum	sand	OTCK	F	-2.89393	-1.7937
	CHLR_OTCK_F08	chlorosomum	sand	OTCK	F	-2.59949	-1.7937
	CHLR_OTCK_F09	chlorosomum	sand	OTCK	F	-2.50228	-1.7937
	CHLR_OTCK_M01	chlorosomum	sand	OTCK	M	-2.50934	-1.7937
	CHLR_OTCK_M02	chlorosomum	sand	OTCK	M	-2.60911	-1.7937
	CHLR_OTCK_M03	chlorosomum	sand	OTCK	M	-2.86347	-1.7937
	CHLR_OTCK_M04	chlorosomum	sand	OTCK	M	-3.13656	-1.7937
	CHLR_OTCK_M05	chlorosomum	sand	OTCK	M	-2.6646	-1.7937
	CHLR_OTCK_M06	chlorosomum	sand	OTCK	M	-2.56249	-1.7937
	CHLR_OTCK_M07	chlorosomum	sand	OTCK	M	-2.53989	-1.7937
	CHLR_OTCK_M08	chlorosomum	sand	OTCK	M	-2.71315	-1.7937
	CHLR_OTCK_M09	chlorosomum	sand	OTCK	M	-2.56512	-1.7937
	CHLR_OTCK_M11	chlorosomum	sand	OTCK	M	-2.21156	-1.7937
	CHLR_OTCK_M12	chlorosomum	sand	OTCK	M	-2.30688	-1.7937
	GRAC_BRCK_F01	gracile	detritus	BRCK	F	-2.93437	-1.97713
	GRAC_BRCK_F02	gracile	detritus	BRCK	F	-2.91417	-1.97713
	GRAC_BRCK_F03	gracile	detritus	BRCK	F	-3.14899	-1.97713
	GRAC_BRCK_F04	gracile	detritus	BRCK	F	-2.91817	-1.97713
	GRAC_BRCK_M01	gracile	detritus	BRCK	M	-3.00223	-1.97713
	GRAC_BRCK_M02	gracile	detritus	BRCK	M	-3.3273	-1.97713
	GRAC_BRCK_M03	gracile	detritus	BRCK	M	-3.25857	-1.97713
	GRAC_BRCK_M04	gracile	detritus	BRCK	M	-3.29043	-1.97713
	GRAC_BRCK_M05	gracile	detritus	BRCK	M	-3.01521	-1.97713
	GRAC_BRCK_M06	gracile	detritus	BRCK	M	-2.97382	-1.97713
	GRAC_BRCK_M07	gracile	detritus	BRCK	M	-2.89738	-1.97713
	GRAC_BRCK_M08	gracile	detritus	BRCK	M	-3.40118	-1.97713
	GRAC_BRCK_M09	gracile	detritus	BRCK	M	-3.16714	-1.97713
	GRAC_BRCK_M10	gracile	detritus	BRCK	M	-3.40996	-1.97713
	GRAC_BRCK_M11	gracile	detritus	BRCK	M	-3.11364	-1.97713
	GRAC_BRCK_M12	gracile	detritus	BRCK	M	-3.10309	-1.97713
	GRAC_EMBR_F01	gracile	detritus	EMBR	F	-3.47437	-1.97713
	GRAC_EMBR_F02	gracile	detritus	EMBR	F	-3.1943	-1.97713
	GRAC_EMBR_F03	gracile	detritus	EMBR	F	-3.09856	-1.97713
	GRAC_EMBR_F04	gracile	detritus	EMBR	F	-3.07867	-1.97713
	GRAC_EMBR_F05	gracile	detritus	EMBR	F	-3.26986	-1.97713
	GRAC_EMBR_F06	gracile	detritus	EMBR	F	-3.08211	-1.97713
	GRAC_EMBR_F07	gracile	detritus	EMBR	F	-3.06305	-1.97713
	GRAC_EMBR_F08	gracile	detritus	EMBR	F	-3.23318	-1.97713
	GRAC_EMBR_F09	gracile	detritus	EMBR	F	-3.44725	-1.97713
	GRAC_EMBR_F10	gracile	detritus	EMBR	F	-3.12473	-1.97713
	GRAC_EMBR_M01	gracile	detritus	EMBR	M	-3.30348	-1.97713
	GRAC_EMBR_M02	gracile	detritus	EMBR	M	-3.26055	-1.97713
	GRAC_EMBR_M03	gracile	detritus	EMBR	M	-3.38084	-1.97713
	GRAC_EMBR_M04	gracile	detritus	EMBR	M	-3.29799	-1.97713
	GRAC_EMBR_M05	gracile	detritus	EMBR	M	-3.22701	-1.97713
	GRAC_EMBR_M06	gracile	detritus	EMBR	M	-3.24588	-1.97713
	GRAC_EMBR_M07	gracile	detritus	EMBR	M	-3.5598	-1.97713
	GRAC_EMBR_M08	gracile	detritus	EMBR	M	-2.87526	-1.97713
	GRAC_EMBR_M09	gracile	detritus	EMBR	M	-3.27836	-1.97713
	GRAC_EMBR_M10	gracile	detritus	EMBR	M	-2.86789	-1.97713
	GRAC_UNKN_F01	gracile	detritus	UNKN	F	-2.75768	-1.97713
	GRAC_UNKN_F02	gracile	detritus	UNKN	F	-2.70921	-1.97713
	GRAC_UNKN_F03	gracile	detritus	UNKN	F	-3.18499	-1.97713
	GRAC_UNKN_F04	gracile	detritus	UNKN	F	-2.79422	-1.97713
	GRAC_UNKN_F05	gracile	detritus	UNKN	F	-2.98318	-1.97713
	GRAC_UNKN_M01	gracile	detritus	UNKN	M	-2.85226	-1.97713
	GRAC_UNKN_M02	gracile	detritus	UNKN	M	-2.96475	-1.97713
	GRAC_UNKN_M03	gracile	detritus	UNKN	M	-3.09948	-1.97713
	GRAC_UNKN_M04	gracile	detritus	UNKN	M	-3.11022	-1.97713
	GRAC_UNKN_M05	gracile	detritus	UNKN	M	-3.21721	-1.97713
	GRAC_UNKN_M06	gracile	detritus	UNKN	M	-3.06577	-1.97713
	GRAC_UNKN_M07	gracile	detritus	UNKN	M	-2.88242	-1.97713
	GRAC_UNKN_M08	gracile	detritus	UNKN	M	-2.85662	-1.97713
	GRAC_UNKN_M09	gracile	detritus	UNKN	M	-2.99999	-1.97713
	GRAC_UNKN_M10	gracile	detritus	UNKN	M	-3.04334	-1.97713
	GRAC_UNKN_M11	gracile	detritus	UNKN	M	-2.72454	-1.97713
	OLMS_PATX_F01	olmstedi	sand	PATX	F	-3.40472	-1.7937
	OLMS_PATX_F02	olmstedi	sand	PATX	F	-3.53686	-1.7937
	OLMS_PATX_F03	olmstedi	sand	PATX	F	-3.366	-1.7937
	OLMS_PATX_F04	olmstedi	sand	PATX	F	-3.33802	-1.7937
	OLMS_PATX_F05	olmstedi	sand	PATX	F	-3.34431	-1.7937
	OLMS_PATX_F07	olmstedi	sand	PATX	F	-3.55059	-1.7937
	OLMS_PATX_F08	olmstedi	sand	PATX	F	-3.2208	-1.7937
	OLMS_PATX_F09	olmstedi	sand	PATX	F	-3.30112	-1.7937
	OLMS_PATX_F10	olmstedi	sand	PATX	F	-3.13681	-1.7937
	OLMS_PATX_F11	olmstedi	sand	PATX	F	-3.23693	-1.7937
	OLMS_PATX_F12	olmstedi	sand	PATX	F	-3.30219	-1.7937
	OLMS_PATX_M01	olmstedi	sand	PATX	M	-3.28798	-1.7937
	OLMS_PATX_M02	olmstedi	sand	PATX	M	-3.17206	-1.7937
	OLMS_PATX_M03	olmstedi	sand	PATX	M	-2.77866	-1.7937
	OLMS_PATX_M04	olmstedi	sand	PATX	M	-3.10151	-1.7937
	OLMS_PATX_M05	olmstedi	sand	PATX	M	-3.13591	-1.7937
	OLMS_PATX_M06	olmstedi	sand	PATX	M	-3.25857	-1.7937
	OLMS_PATX_M07	olmstedi	sand	PATX	M	-3.16952	-1.7937
	OLMS_PATX_M08	olmstedi	sand	PATX	M	-3.12654	-1.7937
	OLMS_PATX_M09	olmstedi	sand	PATX	M	-3.08461	-1.7937
	OLMS_PATX_M10	olmstedi	sand	PATX	M	-2.9842	-1.7937
	OLMS_PATX_M11	olmstedi	sand	PATX	M	-2.97364	-1.7937
	OLMS_ROCK_F01	olmstedi	sand	ROCK	F	-3.41262	-1.7937
	OLMS_ROCK_F02	olmstedi	sand	ROCK	F	-3.02591	-1.7937
	OLMS_ROCK_F03	olmstedi	sand	ROCK	F	-3.23269	-1.7937
	OLMS_ROCK_F04	olmstedi	sand	ROCK	F	-3.60817	-1.7937
	OLMS_ROCK_F05	olmstedi	sand	ROCK	F	-3.45611	-1.7937
	OLMS_ROCK_F06	olmstedi	sand	ROCK	F	-3.47146	-1.7937
	OLMS_ROCK_F07	olmstedi	sand	ROCK	F	-3.279	-1.7937
	OLMS_ROCK_F08	olmstedi	sand	ROCK	F	-3.46714	-1.7937
	OLMS_ROCK_F09	olmstedi	sand	ROCK	F	-3.45194	-1.7937
	OLMS_ROCK_F10	olmstedi	sand	ROCK	F	-3.48933	-1.7937
	OLMS_ROCK_F11	olmstedi	sand	ROCK	F	-3.55351	-1.7937
	OLMS_ROCK_M01	olmstedi	sand	ROCK	M	-2.9054	-1.7937
	OLMS_ROCK_M02	olmstedi	sand	ROCK	M	-3.24942	-1.7937
	OLMS_ROCK_M03	olmstedi	sand	ROCK	M	-3.06533	-1.7937
	OLMS_ROCK_M04	olmstedi	sand	ROCK	M	-3.24124	-1.7937
	OLMS_ROCK_M05	olmstedi	sand	ROCK	M	-2.82161	-1.7937
	OLMS_ROCK_M06	olmstedi	sand	ROCK	M	-3.02595	-1.7937
	OLMS_ROCK_M07	olmstedi	sand	ROCK	M	-2.93734	-1.7937
	OLMS_ROCK_M08	olmstedi	sand	ROCK	M	-2.93361	-1.7937
	OLMS_ROCK_M09	olmstedi	sand	ROCK	M	-2.61862	-1.7937
	PRYG_OTCK_F01	pyrrhogaster	sand	OTCK	F	-3.67511	-1.7937
	PRYG_OTCK_F02	pyrrhogaster	sand	OTCK	F	-3.03459	-1.7937
	PRYG_OTCK_F03	pyrrhogaster	sand	OTCK	F	-3.19712	-1.7937
	PRYG_OTCK_F04	pyrrhogaster	sand	OTCK	F	-3.31682	-1.7937
	PRYG_OTCK_F05	pyrrhogaster	sand	OTCK	F	-3.2315	-1.7937
	PRYG_OTCK_F06	pyrrhogaster	sand	OTCK	F	-3.53359	-1.7937
	PRYG_OTCK_F07	pyrrhogaster	sand	OTCK	F	-2.8325	-1.7937
	PRYG_OTCK_F08	pyrrhogaster	sand	OTCK	F	-3.62255	-1.7937
	PRYG_OTCK_F09	pyrrhogaster	sand	OTCK	F	-3.66654	-1.7937
	PRYG_OTCK_F10	pyrrhogaster	sand	OTCK	F	-3.14611	-1.7937
	PRYG_OTCK_F11	pyrrhogaster	sand	OTCK	F	-2.97517	-1.7937
	PRYG_OTCK_M01	pyrrhogaster	sand	OTCK	M	-2.60537	-1.7937
	PRYG_OTCK_M02	pyrrhogaster	sand	OTCK	M	-3.00943	-1.7937
	PRYG_OTCK_M03	pyrrhogaster	sand	OTCK	M	-2.38003	-1.7937
	PRYG_OTCK_M04	pyrrhogaster	sand	OTCK	M	-2.09849	-1.7937
	PRYG_OTCK_M05	pyrrhogaster	sand	OTCK	M	-2.41832	-1.7937
	PRYG_OTCK_M06	pyrrhogaster	sand	OTCK	M	-2.40439	-1.7937
	PRYG_OTCK_M07	pyrrhogaster	sand	OTCK	M	-2.73759	-1.7937
	PRYG_OTCK_M08	pyrrhogaster	sand	OTCK	M	-2.34848	-1.7937
	PRYG_OTCK_M09	pyrrhogaster	sand	OTCK	M	-2.35505	-1.7937
	PRYG_OTCK_M10	pyrrhogaster	sand	OTCK	M	-2.31985	-1.7937
	PYRG_OTCK_M11	pyrrhogaster	sand	OTCK	M	-2.83141	-1.7937
	SWNI_BGCH_F01	swaini	detritus	BGCH	F	-3.39004	-1.97713
	SWNI_BGCH_F02	swaini	detritus	BGCH	F	-2.82519	-1.97713
	SWNI_BGCH_F03	swaini	detritus	BGCH	F	-3.12376	-1.97713
	SWNI_BGCH_F04	swaini	detritus	BGCH	F	-3.09066	-1.97713
	SWNI_BGCH_F05	swaini	detritus	BGCH	F	-3.13761	-1.97713
	SWNI_BGCH_F06	swaini	detritus	BGCH	F	-3.53869	-1.97713
	SWNI_BGCH_F07	swaini	detritus	BGCH	F	-3.39506	-1.97713
	SWNI_BGCH_F08	swaini	detritus	BGCH	F	-3.53917	-1.97713
	SWNI_BGCH_F09	swaini	detritus	BGCH	F	-3.31324	-1.97713
	SWNI_BGCH_F10	swaini	detritus	BGCH	F	-3.24456	-1.97713
	SWNI_BGCH_F11	swaini	detritus	BGCH	F	-3.72972	-1.97713
	SWNI_BGCH_M01	swaini	detritus	BGCH	M	-3.15309	-1.97713
	SWNI_BGCH_M02	swaini	detritus	BGCH	M	-3.42531	-1.97713
	SWNI_BGCH_M03	swaini	detritus	BGCH	M	-3.02253	-1.97713
	SWNI_BGCH_M04	swaini	detritus	BGCH	M	-2.83198	-1.97713
	SWNI_BGCH_M05	swaini	detritus	BGCH	M	-2.78819	-1.97713
	SWNI_BGCH_M06	swaini	detritus	BGCH	M	-2.79832	-1.97713
	SWNI_BGCH_M07	swaini	detritus	BGCH	M	-2.86159	-1.97713
	SWNI_BGCH_M08	swaini	detritus	BGCH	M	-3.27822	-1.97713
	SWNI_BGCH_M09	swaini	detritus	BGCH	M	-3.09517	-1.97713
	SWNI_BGCH_M10	swaini	detritus	BGCH	M	-2.85325	-1.97713
	SWNI_BGCH_M11	swaini	detritus	BGCH	M	-3.12087	-1.97713
	SWNI_BGCH_M12	swaini	detritus	BGCH	M	-3.15375	-1.97713
	SWNI_MYRC_F01	swaini	detritus	MYRC	F	-3.6447	-1.97713
	SWNI_MYRC_F02	swaini	detritus	MYRC	F	-3.23453	-1.97713
	SWNI_MYRC_F03	swaini	detritus	MYRC	F	-3.42489	-1.97713
	SWNI_MYRC_F04	swaini	detritus	MYRC	F	-3.37555	-1.97713
	SWNI_MYRC_F05	swaini	detritus	MYRC	F	-3.40097	-1.97713
	SWNI_MYRC_M01	swaini	detritus	MYRC	M	-3.18922	-1.97713
	SWNI_MYRC_M02	swaini	detritus	MYRC	M	-3.31853	-1.97713
	SWNI_MYRC_M03	swaini	detritus	MYRC	M	-3.52922	-1.97713
	SWNI_MYRC_M04	swaini	detritus	MYRC	M	-3.28498	-1.97713
	SWNI_MYRC_M05	swaini	detritus	MYRC	M	-2.91179	-1.97713
	SWNI_MYRC_M06	swaini	detritus	MYRC	M	-2.83995	-1.97713
	SWNI_MYRC_M07	swaini	detritus	MYRC	M	-3.46546	-1.97713
	SWNI_MYRC_M08	swaini	detritus	MYRC	M	-2.78849	-1.97713
	SWNI_MYRC_M09	swaini	detritus	MYRC	M	-3.17378	-1.97713
	SWNI_MYRC_M10	swaini	detritus	MYRC	M	-3.36921	-1.97713
	SWNI_MYRC_M11	swaini	detritus	MYRC	M	-3.1508	-1.97713
	SWNI_SCRB_F01	swaini	detritus	SCRB	F	-3.36745	-1.97713
	SWNI_SCRB_F02	swaini	detritus	SCRB	F	-3.27176	-1.97713
	SWNI_SCRB_F03	swaini	detritus	SCRB	F	-3.17867	-1.97713
	SWNI_SCRB_F04	swaini	detritus	SCRB	F	-2.70436	-1.97713
	SWNI_SCRB_F05	swaini	detritus	SCRB	F	-3.37616	-1.97713
	SWNI_SCRB_F06	swaini	detritus	SCRB	F	-3.479	-1.97713
	SWNI_SCRB_F07	swaini	detritus	SCRB	F	-3.20956	-1.97713
	SWNI_SCRB_F08	swaini	detritus	SCRB	F	-3.38475	-1.97713
	SWNI_SCRB_F09	swaini	detritus	SCRB	F	-3.48145	-1.97713
	SWNI_SCRB_F10	swaini	detritus	SCRB	F	-3.40952	-1.97713
	SWNI_SCRB_F11	swaini	detritus	SCRB	F	-3.14901	-1.97713
	SWNI_SCRB_M01	swaini	detritus	SCRB	M	-3.06793	-1.97713
	SWNI_SCRB_M02	swaini	detritus	SCRB	M	-2.98504	-1.97713
	SWNI_SCRB_M03	swaini	detritus	SCRB	M	-3.15459	-1.97713
	SWNI_SCRB_M04	swaini	detritus	SCRB	M	-3.01904	-1.97713
	SWNI_SCRB_M05	swaini	detritus	SCRB	M	-3.34349	-1.97713
	SWNI_SCRB_M06	swaini	detritus	SCRB	M	-3.13493	-1.97713
	SWNI_SCRB_M07	swaini	detritus	SCRB	M	-2.82474	-1.97713
	SWNI_SCRB_M08	swaini	detritus	SCRB	M	-2.94366	-1.97713
	SWNI_SCRB_M09	swaini	detritus	SCRB	M	-2.84783	-1.97713
	SWNI_SCRB_M10	swaini	detritus	SCRB	M	-3.29406	-1.97713
	SWNI_SCRB_M11	swaini	detritus	SCRB	M	-3.19059	-1.97713
	SWNI_SCRB_M12	swaini	detritus	SCRB	M	-2.90417	-1.97713
	ZONA_FRCT_F01	zonale	gravel	FRCT	F	-3.22282	-2.9947
	ZONA_FRCT_F02	zonale	gravel	FRCT	F	-3.11527	-2.9947
	ZONA_FRCT_F03	zonale	gravel	FRCT	F	-3.32219	-2.9947
	ZONA_FRCT_F04	zonale	gravel	FRCT	F	-3.03023	-2.9947
	ZONA_FRCT_F05	zonale	gravel	FRCT	F	-3.0516	-2.9947
	ZONA_FRCT_F06	zonale	gravel	FRCT	F	-3.00137	-2.9947
	ZONA_FRCT_F07	zonale	gravel	FRCT	F	-3.38811	-2.9947
	ZONA_FRCT_M01	zonale	gravel	FRCT	M	-3.00124	-2.9947
	ZONA_FRCT_M02	zonale	gravel	FRCT	M	-2.97287	-2.9947
	ZONA_FRCT_M03	zonale	gravel	FRCT	M	-3.26045	-2.9947
	ZONA_FRCT_M04	zonale	gravel	FRCT	M	-2.81698	-2.9947
	ZONA_FRCT_M05	zonale	gravel	FRCT	M	-3.12875	-2.9947
	ZONA_FRCT_M06	zonale	gravel	FRCT	M	-3.39701	-2.9947
	ZONA_FRCT_M07	zonale	gravel	FRCT	M	-2.71093	-2.9947
	ZONA_FRCT_M08	zonale	gravel	FRCT	M	-3.04022	-2.9947
	ZONA_FRCT_M09	zonale	gravel	FRCT	M	-3.1951	-2.9947
	ZONA_FRCT_M10	zonale	gravel	FRCT	M	-3.29672	-2.9947
	ZONA_FRCT_M11	zonale	gravel	FRCT	M	-3.17827	-2.9947
	ZONA_FRCT_M12	zonale	gravel	FRCT	M	-2.64176	-2.9947
	ZONA_FRCT_M13	zonale	gravel	FRCT	M	-3.04645	-2.9947
	ZONA_FRCT_M14	zonale	gravel	FRCT	M	-2.99001	-2.9947
	ZONA_FRCT_M15	zonale	gravel	FRCT	M	-3.23383	-2.9947
	ZONA_FRCT_M16	zonale	gravel	FRCT	M	-3.25458	-2.9947
	ZONA_FRCT_M18	zonale	gravel	FRCT	M	-3.06216	-2.9947
	ZONA_LNCK_F01	zonale	gravel	LNCK	F	-3.22035	-2.9947
	ZONA_LNCK_F02	zonale	gravel	LNCK	F	-3.61951	-2.9947
	ZONA_LNCK_F03	zonale	gravel	LNCK	F	-3.32275	-2.9947
	ZONA_LNCK_F04	zonale	gravel	LNCK	F	-2.15801	-2.9947
	ZONA_LNCK_F05	zonale	gravel	LNCK	F	-3.4911	-2.9947
	ZONA_LNCK_F06	zonale	gravel	LNCK	F	-3.44264	-2.9947
	ZONA_LNCK_F07	zonale	gravel	LNCK	F	-3.65638	-2.9947
	ZONA_LNCK_F08	zonale	gravel	LNCK	F	-3.61449	-2.9947
	ZONA_LNCK_F09	zonale	gravel	LNCK	F	-3.50663	-2.9947
	ZONA_LNCK_F10	zonale	gravel	LNCK	F	-3.76622	-2.9947
	ZONA_LNCK_F11	zonale	gravel	LNCK	F	-2.47103	-2.9947
	ZONA_LNCK_F12	zonale	gravel	LNCK	F	-3.16781	-2.9947
	ZONA_LNCK_F13	zonale	gravel	LNCK	F	-3.47879	-2.9947
	ZONA_LNCK_F14	zonale	gravel	LNCK	F	-3.44194	-2.9947
	ZONA_LNCK_F16	zonale	gravel	LNCK	F	-3.12787	-2.9947
	ZONA_LNCK_M02	zonale	gravel	LNCK	M	-3.20934	-2.9947
	ZONA_LNCK_M03	zonale	gravel	LNCK	M	-3.24507	-2.9947
	ZONA_LNCK_M04	zonale	gravel	LNCK	M	-2.92836	-2.9947
	ZONA_LNCK_M05	zonale	gravel	LNCK	M	-2.84314	-2.9947
	ZONA_LNCK_M06	zonale	gravel	LNCK	M	-3.42524	-2.9947
	ZONA_LNCK_M07	zonale	gravel	LNCK	M	-3.0937	-2.9947
	ZONA_LNCK_M08	zonale	gravel	LNCK	M	-3.27964	-2.9947
	ZONA_LNCK_M09	zonale	gravel	LNCK	M	-3.21767	-2.9947
	ZONA_LNCK_M10	zonale	gravel	LNCK	M	-3.67506	-2.9947
	ZONA_LNCK_M11	zonale	gravel	LNCK	M	-3.20264	-2.9947
	ZONA_MFKR_F01	zonale	gravel	MFKR	F	-3.23786	-2.9947
	ZONA_MFKR_F02	zonale	gravel	MFKR	F	-3.25703	-2.9947
	ZONA_MFKR_F03	zonale	gravel	MFKR	F	-3.19489	-2.9947
	ZONA_MFKR_F04	zonale	gravel	MFKR	F	-3.45798	-2.9947
	ZONA_MFKR_F05	zonale	gravel	MFKR	F	-3.5662	-2.9947
	ZONA_MFKR_F06	zonale	gravel	MFKR	F	-3.21411	-2.9947
	ZONA_MFKR_F07	zonale	gravel	MFKR	F	-3.58108	-2.9947
	ZONA_MFKR_F08	zonale	gravel	MFKR	F	-3.22969	-2.9947
	ZONA_MFKR_F09	zonale	gravel	MFKR	F	-3.4153	-2.9947
	ZONA_MFKR_F10	zonale	gravel	MFKR	F	-3.21183	-2.9947
	ZONA_MFKR_F11	zonale	gravel	MFKR	F	-3.13496	-2.9947
	ZONA_MFKR_F12	zonale	gravel	MFKR	F	-3.66833	-2.9947
	ZONA_MFKR_M01	zonale	gravel	MFKR	M	-3.25811	-2.9947
	ZONA_MFKR_M02	zonale	gravel	MFKR	M	-3.54885	-2.9947
	ZONA_MFKR_M03	zonale	gravel	MFKR	M	-2.90384	-2.9947
	ZONA_MFKR_M04	zonale	gravel	MFKR	M	-3.25108	-2.9947
	ZONA_MFKR_M05	zonale	gravel	MFKR	M	-3.04149	-2.9947
	ZONA_MFKR_M06	zonale	gravel	MFKR	M	-2.95653	-2.9947
	ZONA_MFKR_M07	zonale	gravel	MFKR	M	-3.32286	-2.9947
	ZONA_MFKR_M08	zonale	gravel	MFKR	M	-3.00747	-2.9947
	ZONA_MFKR_M09	zonale	gravel	MFKR	M	-2.78949	-2.9947
	ZONA_MFKR_M10	zonale	gravel	MFKR	M	-2.4942	-2.9947
	PYRG_SDCK_F01	zonistium	sand	SDCK	F	-2.93329	-1.7937
	PYRG_SDCK_F02	zonistium	sand	SDCK	F	-3.18288	-1.7937
	PYRG_SDCK_F03	zonistium	sand	SDCK	F	-3.05697	-1.7937
	PYRG_SDCK_F04	zonistium	sand	SDCK	F	-2.74686	-1.7937
	PYRG_SDCK_F05	zonistium	sand	SDCK	F	-3.00702	-1.7937
	PYRG_SDCK_F06	zonistium	sand	SDCK	F	-2.9206	-1.7937
	PYRG_SDCK_F07	zonistium	sand	SDCK	F	-3.31451	-1.7937
	PYRG_SDCK_F08	zonistium	sand	SDCK	F	-3.40054	-1.7937
	PYRG_SDCK_F09	zonistium	sand	SDCK	F	-3.75407	-1.7937
	PYRG_SDCK_F10	zonistium	sand	SDCK	F	-2.85383	-1.7937
	PYRG_SDCK_F11	zonistium	sand	SDCK	F	-3.43477	-1.7937
	PYRG_SDCK_F12	zonistium	sand	SDCK	F	-2.88434	-1.7937
	PYRG_SDCK_M01	zonistium	sand	SDCK	M	-2.71315	-1.7937
	PYRG_SDCK_M02	zonistium	sand	SDCK	M	-3.09022	-1.7937
	PYRG_SDCK_M03	zonistium	sand	SDCK	M	-3.25361	-1.7937
	PYRG_SDCK_M04	zonistium	sand	SDCK	M	-2.71062	-1.7937
	PYRG_SDCK_M05	zonistium	sand	SDCK	M	-3.19255	-1.7937
	PYRG_SDCK_M06	zonistium	sand	SDCK	M	-2.47166	-1.7937
	PYRG_SDCK_M07	zonistium	sand	SDCK	M	-2.88214	-1.7937
	PYRG_SDCK_M08	zonistium	sand	SDCK	M	-2.7001	-1.7937
	PYRG_SDCK_M09	zonistium	sand	SDCK	M	-3.08571	-1.7937
	PYRG_SDCK_M10	zonistium	sand	SDCK	M	-3.21915	-1.7937
	PYRG_SDCK_M11	zonistium	sand	SDCK	M	-2.77084	-1.7937
	PYRG_SDCK_M12	zonistium	sand	SDCK	M	-2.81464	-1.7937

## Sheet: Supplementary Figure 2
Supplementary Figure 2
		species	habitat	fish_slope mean	hab_slope mean	fish_slope stderr	hab_slope stderr
	males	barrenense	bedrock	-3.08299	-2.2	0.0242035	0.0490473
		blennioides	boulder	-3.17398	-2.72297	0.0508732	0.0364837
		caeruleum	gravel	-3.40143	-2.9947	0.0353802	0.0549649
		camurum	boulder	-3.17972	-2.72297	0.038421	0.0364837
		chlorosomum	sand	-2.76703	-1.7937	0.0546688	0.0589055
		gracile	detritus	-3.12344	-1.97713	0.0255564	0.0497894
		olmstedi	sand	-3.3721	-1.7937	0.0306778	0.0589055
		pyrrhogaster	sand	-2.50076	-1.7937	0.0632613	0.0589055
		swaini	detritus	-3.08897	-1.97713	0.0277359	0.0497894
		zonale	gravel	-3.10598	-2.9947	0.0307799	0.0549649
		zonistium	sand	-2.9087	-1.7937	0.0860928	0.0589055
		species	habitat	fish_slope mean	hab_slope mean	fish_slope stderr	hab_slope stderr
	females	barrenense	bedrock	-3.31465	-2.2	0.0282105	0.0490473
		blennioides	boulder	-3.30819	-2.72297	0.0435103	0.0364837
		caeruleum	gravel	-3.35933	-2.9947	0.0282784	0.0549649
		camurum	boulder	-3.23808	-2.72297	0.0383492	0.0364837
		chlorosomum	sand	-2.63083	-1.7937	0.0431949	0.0589055
		gracile	detritus	-3.07427	-1.97713	0.0360459	0.0497894
		olmstedi	sand	-3.04359	-1.7937	0.0235451	0.0589055
		pyrrhogaster	sand	-3.29378	-1.7937	0.0736099	0.0589055
		swaini	detritus	-3.31185	-1.97713	0.0325275	0.0497894
		zonale	gravel	-3.28783	-2.9947	0.0407999	0.0549649
		zonistium	sand	-3.12414	-1.7937	0.0728606	0.0589055
